# Supplementary material for: Cell Fate Decisions in Malignant Hematopoiesis: Leukemia Phenotype Is Determined by Distinct Functional Domains of the MN1 Oncogene
Source: PLoS One. 2014 Nov 17;9(11):e112671. doi: 10.1371/journal.pone.0112671 (PMC4234417; doi:10.1371/journal.pone.0112671)
Supplement: Table S9 — Differentially Expressed Genes in MN1Δ1 cells compared to MN1 cells. (XLS) [file pone.0112671.s018.xls]

## Sheet: 130424_Toplist_MN1vsDEL1
Table S9. Differentially expressed genes in MN1 vs MN1Δ1 bone marrow cells.
probe ID	Fold-change (log2)	adj.P.Val	SYMBOL	Name
1448595_a_at	8.20039	0.000155965	Bex1	brain expressed gene 1
1455626_at	8.12342	1.81875e-05	Hoxa9	homeobox A9
1427242_at	8.12258	2.1701e-05	Ddx4	DEAD (Asp-Glu-Ala-Asp) box polypeptide 4
1437060_at	7.79264	3.01619e-05	Olfm4	olfactomedin 4
1450779_at	6.95288	1.15075e-05	Fabp7	fatty acid binding protein 7, brain
1435494_s_at	6.68146	1.15075e-05	Dsp	desmoplakin
1457632_s_at	6.33686	1.15075e-05	Meis2	Meis homeobox 2
1448201_at	5.799	0.00012441	Sfrp2	secreted frizzled-related protein 2
1431475_a_at	5.79369	2.71381e-05	Hoxa10	homeobox A10
1452388_at	-5.76461	0.0011658	Hspa1a	heat shock protein 1A
1437687_x_at	-5.69791	0.000577467	Fkbp9	FK506 binding protein 9
1449434_at	5.5253	0.000168947	Car3	carbonic anhydrase 3
1416957_at	-5.44976	0.0256451	Pou2af1	POU domain, class 2, associating factor 1
1424713_at	5.44848	9.45761e-05	Calml4	calmodulin-like 4
1427126_at	-5.41991	0.0031019	Hspa1b	heat shock protein 1B
1423835_at	5.38274	9.45761e-05	Zfp503	zinc finger protein 503
1430943_at	5.22603	0.000120199	6030498E09Rik	RIKEN cDNA 6030498E09 gene
1440990_at	5.2069	9.35039e-05	Kif26b	kinesin family member 26B
1438531_at	5.19067	0.000595523	A730054J21Rik	RIKEN cDNA A730054J21 gene
1423226_at	-5.16359	0.0103684	Ms4a1	membrane-spanning 4-domains, subfamily A, member 1
1440927_x_at	-5.04708	0.000428729	Apol11b	apolipoprotein L 11b
1429274_at	5.00979	0.000336536	Lypd6b	LY6/PLAUR domain containing 6B
1450883_a_at	-4.96267	0.00327977	Cd36	CD36 antigen
1435290_x_at	-4.91694	1.15075e-05	H2-Aa	histocompatibility 2, class II antigen A, alpha
1417394_at	-4.88507	0.000529246	Klf4	Kruppel-like factor 4 (gut)
1454997_at	4.80006	1.50528e-05	Msrb3	methionine sulfoxide reductase B3
1422134_at	-4.79242	0.000259566	Fosb	FBJ osteosarcoma oncogene B
1427618_at	4.77554	0.00087988	Cdh9	cadherin 9
1434909_at	-4.73237	0.00134179	Rragd	Ras-related GTP binding D
1417409_at	-4.68457	0.000168087	Jun	Jun oncogene
1423100_at	-4.67959	1.15075e-05	Fos	FBJ osteosarcoma oncogene
1447624_s_at	4.62261	0.000216338	Stox2	storkhead box 2
1449288_at	4.58741	0.000577467	Gdf3	growth differentiation factor 3
1436853_a_at	-4.58044	0.000129985	Snca	synuclein, alpha
1434736_at	4.5192	2.1701e-05	Hlf	hepatic leukemia factor
1439795_at	4.49158	0.000406474	Gpr64	G protein-coupled receptor 64
1437409_s_at	4.45306	0.0032862	Gpr126	G protein-coupled receptor 126
1426208_x_at	4.45015	1.81875e-05	Plagl1	pleiomorphic adenoma gene-like 1
1443264_at	4.44313	0.000429058	Ms4a2	membrane-spanning 4-domains, subfamily A, member 2
1438972_x_at	4.4431	0.00183726	2810410L24Rik	RIKEN cDNA 2810410L24 gene
1419759_at	4.41229	0.00325923	Abcb1a	ATP-binding cassette, sub-family B (MDR/TAP), member 1A
1460407_at	-4.34965	0.028659	Spib	Spi-B transcription factor (Spi-1/PU.1 related)
1419311_at	-4.3472	0.00138392	Trim10	tripartite motif-containing 10
1430923_at	4.31823	2.71381e-05	2610300M13Rik	RIKEN cDNA 2610300M13 gene
1421970_a_at	4.30291	0.000321969	Gria2	glutamate receptor, ionotropic, AMPA2 (alpha 2)
1448737_at	4.30224	0.000259566	Tspan7	tetraspanin 7
1455813_at	4.18232	2.1701e-05	Gm13023	predicted gene 13023
1437932_a_at	4.13156	0.000321969	Cldn1	claudin 1
1444734_at	4.12941	0.000374018	A330001L22Rik	RIKEN cDNA A330001L22 gene
1458609_at	-4.11991	0.000100726	Gm20161	predicted gene, 20161
1453592_at	-4.11695	6.80923e-05	Lrrc39	leucine rich repeat containing 39
1420414_at	4.10555	2.57942e-05	Hoxa11	homeobox A11
1451535_at	4.08206	0.000321969	Il31ra	interleukin 31 receptor A
1417400_at	4.05532	0.000564772	Rai14	retinoic acid induced 14
1445532_at	4.04635	8.97368e-05	Myo16	myosin XVI
1417636_at	-4.01287	0.000260455	Slc6a9	solute carrier family 6 (neurotransmitter transporter, glycine), member 9
1417025_at	-4.0116	2.17387e-05	H2-Eb1	histocompatibility 2, class II antigen E beta
1419307_at	-3.99989	9.45761e-05	Tnfrsf13c	tumor necrosis factor receptor superfamily, member 13c
1439018_at	-3.99529	0.00135421	Fhdc1	FH2 domain containing 1
1436515_at	-3.96992	0.0315598	Bach2	BTB and CNC homology 2
1425519_a_at	-3.96079	0.000156664	Cd74	CD74 antigen (invariant polypeptide of major histocompatibility complex, class II antigen-associated)
1429889_at	-3.94225	0.0335804	Faim3	Fas apoptotic inhibitory molecule 3
1427221_at	-3.93967	0.000102731	Slc6a20a	solute carrier family 6 (neurotransmitter transporter), member 20A
1421008_at	-3.93308	0.00725619	Rsad2	radical S-adenosyl methionine domain containing 2
1452338_s_at	-3.92616	0.000479984	Itsn1	intersectin 1 (SH3 domain protein 1A)
1417337_at	-3.92568	0.0036756	Epb4.2	erythrocyte protein band 4.2
1456700_x_at	-3.9106	0.00430112	Marcks	myristoylated alanine rich protein kinase C substrate
1427000_at	3.90173	0.000196467	Hnf4a	hepatic nuclear factor 4, alpha
1418172_at	-3.8952	0.00224375	Hebp1	heme binding protein 1
1435313_at	3.86999	0.00151675	Cd200r4	CD200 receptor 4
1448471_a_at	3.85725	0.00201684	Ctla2a	cytotoxic T lymphocyte-associated protein 2 alpha
1434196_at	-3.83551	0.00202951	Dnaja4	DnaJ (Hsp40) homolog, subfamily A, member 4
1428642_at	3.81945	0.012498	Slc35d3	solute carrier family 35, member D3
1441643_at	-3.80037	0.00289462	March3	membrane-associated ring finger (C3HC4) 3
1430886_at	3.78175	0.000564772	1700112E06Rik	RIKEN cDNA 1700112E06 gene
1418749_at	3.77147	2.1701e-05	Psd3	pleckstrin and Sec7 domain containing 3
1437079_at	3.74256	0.00114437	Slc18a2	solute carrier family 18 (vesicular monoamine), member 2
1449989_at	-3.73705	0.00101779	Mcpt2	mast cell protease 2
1415846_a_at	3.73643	0.00258152	Ldhc	lactate dehydrogenase C
1434501_at	-3.72404	0.00104393	Ypel4	yippee-like 4 (Drosophila)
1449965_at	3.71168	0.000807722	Mcpt8	mast cell protease 8
1418171_at	-3.71012	0.000196467	Tceal8	transcription elongation factor A (SII)-like 8
1449909_at	3.69698	0.00285927	2010005H15Rik	RIKEN cDNA 2010005H15 gene
1449424_at	-3.69615	0.00229923	Plek2	pleckstrin 2
1419709_at	3.68769	0.00592094	Stfa3	stefin A3
1449152_at	3.68441	0.00104819	Cdkn2b	cyclin-dependent kinase inhibitor 2B (p15, inhibits CDK4)
1419271_at	3.65537	0.0068832	Pax6	paired box gene 6
1430839_at	-3.63902	0.00178407	9430076G02Rik	RIKEN cDNA 9430076G02 gene
1436026_at	3.63711	0.000230654	Zfp703	zinc finger protein 703
1456543_at	-3.62579	0.00221197	Prokr1	prokineticin receptor 1
1448926_at	3.5928	0.00087988	Hoxa5	homeobox A5
1424586_at	3.58367	0.000807722	Ehbp1	EH domain binding protein 1
1426663_s_at	3.5664	0.00335599	Slc45a3	solute carrier family 45, member 3
1446558_at	-3.55615	0.0026051	Dennd4a	DENN/MADD domain containing 4A
1455144_s_at	3.53819	0.0010309	Arhgap44	Rho GTPase activating protein 44
1448688_at	3.52537	0.0022008	Podxl	podocalyxin-like
1420444_at	3.50869	0.00094411	Slc22a3	solute carrier family 22 (organic cation transporter), member 3
1442018_at	-3.48315	0.00022628	Btg1	B cell translocation gene 1, anti-proliferative
1416250_at	-3.48081	0.000235576	Btg2	B cell translocation gene 2, anti-proliferative
1419538_at	3.47981	0.00135421	Flt3	FMS-like tyrosine kinase 3
1430466_at	3.47896	0.00151675	2310005G13Rik	RIKEN cDNA 2310005G13 gene
1453326_at	3.47254	0.00022949	C2cd4b	C2 calcium-dependent domain containing 4B
1424649_a_at	-3.46292	0.0116366	Tspan8	tetraspanin 8
1417836_at	3.45991	9.45761e-05	Gpx7	glutathione peroxidase 7
1418507_s_at	3.4063	0.0147393	Socs2	suppressor of cytokine signaling 2
1460226_at	-3.39421	0.00136092	Trap1a	tumor rejection antigen P1A
1451332_at	3.39295	0.000372142	Zfp521	zinc finger protein 521
1428209_at	-3.38581	9.45761e-05	Bex4	brain expressed gene 4
1416666_at	3.38472	0.0106073	Serpine2	serine (or cysteine) peptidase inhibitor, clade E, member 2
1422952_at	3.38276	0.00542297	Sapcd1	Ng23 protein
1448655_at	3.3472	0.010579	Lrp1	low density lipoprotein receptor-related protein 1
1419470_at	3.33747	0.00305317	Gnb4	guanine nucleotide binding protein (G protein), beta 4
1452389_at	3.33586	0.000259566	Cd27	CD27 antigen
1434456_at	3.32311	0.00496209	Rundc3b	RUN domain containing 3B
1441540_at	-3.32272	0.000555923	Ncoa7	nuclear receptor coactivator 7
1458701_at	-3.3148	0.0100679	Gpcpd1	glycerophosphocholine phosphodiesterase GDE1 homolog (S. cerevisiae)
1441054_at	-3.31082	0.00607026	Apol8	apolipoprotein L 8
1427482_a_at	3.30809	0.00556583	Car8	carbonic anhydrase 8
1416072_at	3.30541	0.0238872	Cd34	CD34 antigen
1450297_at	3.30331	0.00283137	Il6	interleukin 6
1416468_at	-3.302	0.0347179	Aldh1a1	aldehyde dehydrogenase family 1, subfamily A1
1417700_at	3.3006	0.00242043	Rab38	RAB38, member of RAS oncogene family
1416514_a_at	3.29388	0.00138392	Fscn1	fascin homolog 1, actin bundling protein (Strongylocentrotus purpuratus)
1415904_at	-3.29138	0.0215602	Lpl	lipoprotein lipase
1451675_a_at	-3.29097	0.00542297	Alas2	aminolevulinic acid synthase 2, erythroid
1421264_at	-3.2809	0.00666981	Butr1	butyrophilin related 1
1428909_at	3.27976	0.0130212	A130040M12Rik	RIKEN cDNA A130040M12 gene
1417701_at	3.27887	0.000648057	Ppp1r14c	protein phosphatase 1, regulatory (inhibitor) subunit 14c
1436127_at	3.27153	0.0323678	Crhbp	corticotropin releasing hormone binding protein
1422906_at	-3.26865	0.00247959	Abcg2	ATP-binding cassette, sub-family G (WHITE), member 2
1423858_a_at	3.25901	0.00178578	Hmgcs2	3-hydroxy-3-methylglutaryl-Coenzyme A synthase 2
1455607_at	3.2524	0.00108554	Rspo3	R-spondin 3 homolog (Xenopus laevis)
1427196_at	-3.23735	9.45761e-05	Wnk4	WNK lysine deficient protein kinase 4
1418422_at	3.22361	0.00104374	Serpinb9g	serine (or cysteine) peptidase inhibitor, clade B, member 9g
1435772_at	-3.18793	0.00135421	Kif21b	kinesin family member 21B
1425643_at	-3.18762	0.00201684	Gypa	glycophorin A
1417403_at	3.18523	0.00541196	Elovl6	ELOVL family member 6, elongation of long chain fatty acids (yeast)
1416740_at	3.18113	0.0429048	Col5a1	collagen, type V, alpha 1
1436998_at	-3.18001	0.00108554	Sowaha	sosondowah ankyrin repeat domain family member A
1450783_at	-3.17003	0.00577565	Ifit1	interferon-induced protein with tetratricopeptide repeats 1
1439764_s_at	3.15731	0.00138268	Igf2bp2	insulin-like growth factor 2 mRNA binding protein 2
1424704_at	3.15265	0.00990701	Runx2	runt related transcription factor 2
1437059_at	3.14797	0.0036756	Sox21	SRY-box containing gene 21
1453310_at	-3.14111	0.000544319	Ppil6	peptidylprolyl isomerase (cyclophilin)-like 6
1448657_a_at	-3.13928	0.00134179	Dnajb2	DnaJ (Hsp40) homolog, subfamily B, member 2
1456752_at	3.12906	0.00731789	Gm19544	predicted gene, 19544
1448830_at	-3.12773	0.00108554	Dusp1	dual specificity phosphatase 1
1456956_at	3.12342	0.000372142	Ikzf2	IKAROS family zinc finger 2
1455604_at	3.12069	0.00022949	Fzd5	frizzled homolog 5 (Drosophila)
1460223_a_at	-3.09621	0.000555923	Epb4.9	erythrocyte protein band 4.9
1418191_at	-3.09582	0.00573276	Usp18	ubiquitin specific peptidase 18
1456891_at	-3.09071	0.00258152	Dennd2c	DENN/MADD domain containing 2C
1454748_at	-3.0782	0.000197845	Naprt1	nicotinate phosphoribosyltransferase domain containing 1
1424111_at	3.07207	0.000321969	Igf2r	insulin-like growth factor 2 receptor
1419978_s_at	3.06854	0.00556583	Arhgef25	Rho guanine nucleotide exchange factor (GEF) 25
1424394_at	3.06602	0.00220592	Selm	selenoprotein M
1454193_at	-3.05312	0.00971548	5430401H09Rik	RIKEN cDNA 5430401H09 gene
1433719_at	3.03979	0.00615138	Slc9a9	solute carrier family 9 (sodium/hydrogen exchanger), member 9
1448119_at	-3.0394	0.0168177	Bpgm	2,3-bisphosphoglycerate mutase
1427628_at	3.03905	0.00181074	Trbv13-2	T cell receptor beta, variable 13-2
1452666_a_at	-3.03051	0.0400049	Tmcc2	transmembrane and coiled-coil domains 2
1419175_a_at	-3.0287	0.000215025	Btn1a1	butyrophilin, subfamily 1, member A1
1425288_at	-3.02368	0.000120199	Samd11	sterile alpha motif domain containing 11
1418318_at	-3.02028	0.00328255	Rnf128	ring finger protein 128
1416239_at	3.01656	0.0148738	Ass1	argininosuccinate synthetase 1
1457102_at	3.00807	0.00138392	A030001D16Rik	RIKEN cDNA A030001D16 gene
1419534_at	3.00336	0.0222916	Olr1	oxidized low density lipoprotein (lectin-like) receptor 1
1459843_s_at	2.9956	0.00250738	Smad1	MAD homolog 1 (Drosophila)
1424030_at	2.98595	0.000649916	Grhl1	grainyhead-like 1 (Drosophila)
1454713_s_at	2.97396	0.000321969	Hdc	histidine decarboxylase
1448325_at	-2.964	0.0022323	Ppp1r15a	protein phosphatase 1, regulatory (inhibitor) subunit 15A
1436566_at	2.95903	0.000951888	Rab40b	Rab40b, member RAS oncogene family
1428794_at	-2.95837	0.0036756	Specc1	sperm antigen with calponin homology and coiled-coil domains 1
1415964_at	-2.95714	0.000196467	Scd1	stearoyl-Coenzyme A desaturase 1
1453137_at	-2.94355	0.000555923	Fbxo30	F-box protein 30
1417430_at	-2.92229	0.00496505	Cdr2	cerebellar degeneration-related 2
1436194_at	2.9157	0.000406474	Prelid2	PRELI domain containing 2
1460480_at	2.9155	0.00215643	Erv3	endogenous retroviral sequence 3
1448530_at	2.90589	0.00115088	Gmpr	guanosine monophosphate reductase
1422635_at	-2.88171	0.000518628	Ache	acetylcholinesterase
1417601_at	-2.87431	0.00298987	Rgs1	regulator of G-protein signaling 1
1419137_at	2.86793	0.000381599	Shank3	SH3/ankyrin domain gene 3
1456020_at	-2.86789	0.000521346	Sh3tc2	SH3 domain and tetratricopeptide repeats 2
1437089_at	2.86402	0.00423142	Pyroxd2	pyridine nucleotide-disulphide oxidoreductase domain 2
1417513_at	-2.85945	0.000196467	Evi5	ecotropic viral integration site 5
1455436_at	2.85261	0.00728256	Diras2	DIRAS family, GTP-binding RAS-like 2
1421861_at	2.852	8.97368e-05	Clstn1	calsyntenin 1
1423350_at	2.84387	0.00618553	Socs5	suppressor of cytokine signaling 5
1424722_at	-2.8353	0.00836303	1300017J02Rik	RIKEN cDNA 1300017J02 gene
1433947_at	2.83395	8.97368e-05	Rab37	RAB37, member of RAS oncogene family
1445597_s_at	-2.82514	0.0105639	Pla2g16	phospholipase A2, group XVI
1418389_at	-2.82313	0.0186815	2810453I06Rik	RIKEN cDNA 2810453I06 gene
1430253_at	2.82249	0.000191419	2900006B11Rik	RIKEN cDNA 2900006B11 gene
1426640_s_at	2.82248	0.0330011	Trib2	tribbles homolog 2 (Drosophila)
1423323_at	2.82195	0.00552516	Tacstd2	tumor-associated calcium signal transducer 2
1420401_a_at	2.81679	0.0195689	Ramp3	receptor (calcitonin) activity modifying protein 3
1448890_at	-2.81076	0.00189107	Klf2	Kruppel-like factor 2 (lung)
1432057_a_at	2.80729	0.00136092	Prdm5	PR domain containing 5
1446398_at	2.80648	0.00104974	LOC433197	uncharacterized LOC433197
1455790_at	-2.79373	0.00104819	E2f2	E2F transcription factor 2
1455195_at	2.78889	0.000215025	Rps24	ribosomal protein S24
1417172_at	-2.78526	0.00135212	Ube2l6	ubiquitin-conjugating enzyme E2L 6
1440244_at	2.77519	0.000343273	Erg	avian erythroblastosis virus E-26 (v-ets) oncogene related
1453840_at	-2.76998	0.0144906	Pabpc1	poly(A) binding protein, cytoplasmic 1
1428795_at	-2.75989	0.000259566	1110021L09Rik	RIKEN cDNA 1110021L09 gene
1433683_at	2.75524	0.000259566	Esrp2	epithelial splicing regulatory protein 2
1435551_at	2.75264	0.000676628	Fhod3	formin homology 2 domain containing 3
1448021_at	-2.7443	0.0149347	Fam46c	family with sequence similarity 46, member C
1450781_at	2.73867	0.0075938	Hmga2	high mobility group AT-hook 2
1422438_at	-2.736	0.000332788	Ephx1	epoxide hydrolase 1, microsomal
1419202_at	2.73476	0.0204558	Cst7	cystatin F (leukocystatin)
1435370_a_at	2.72353	0.0465447	Ces1d	carboxylesterase 1D
1417171_at	2.72024	0.00122653	Itk	IL2 inducible T cell kinase
1451888_a_at	2.71914	0.00220278	Odz4	odd Oz/ten-m homolog 4 (Drosophila)
1421963_a_at	-2.7179	0.000196467	Cdc25b	cell division cycle 25 homolog B (S. pombe)
1433765_at	-2.71676	0.00581723	Ube2o	ubiquitin-conjugating enzyme E2O
1452366_at	2.70831	0.00327977	Csgalnact1	chondroitin sulfate N-acetylgalactosaminyltransferase 1
1438306_at	2.70035	0.000450761	Rnf180	ring finger protein 180
1436155_at	2.69498	0.00507255	Nmnat2	nicotinamide nucleotide adenylyltransferase 2
1423072_at	2.69487	0.00688964	6720475J19Rik	RIKEN cDNA 6720475J19 gene
1417883_at	-2.69071	0.0135585	Gstt2	glutathione S-transferase, theta 2
1423274_at	2.68726	0.000832748	Ints6	integrator complex subunit 6
1429001_at	-2.6866	0.00480421	Pir	pirin
1423213_at	2.68583	0.00250738	Plxnc1	plexin C1
1452035_at	2.67762	0.00868359	Col4a1	collagen, type IV, alpha 1
1418511_at	2.67085	0.00844825	Dpt	dermatopontin
1417209_at	-2.66409	0.00138268	Sertad2	SERTA domain containing 2
1438968_x_at	2.65831	0.000963599	Spint2	serine protease inhibitor, Kunitz type 2
1452249_at	2.65092	0.00217873	Prickle1	prickle homolog 1 (Drosophila)
1449088_at	2.64725	0.0125653	Fbp2	fructose bisphosphatase 2
1447851_x_at	2.64555	0.0102883	Atp10a	ATPase, class V, type 10A
1420804_s_at	2.64063	0.000869221	Clec4d	C-type lectin domain family 4, member d
1452514_a_at	2.63347	0.000859239	Kit	kit oncogene
1437967_at	-2.63118	0.00091615	Ccdc141	coiled-coil domain containing 141
1419365_at	2.62422	0.00340322	Pex11a	peroxisomal biogenesis factor 11 alpha
1451991_at	2.619	0.000572604	Epha7	Eph receptor A7
1424530_at	-2.61741	0.000235576	Sec14l2	SEC14-like 2 (S. cerevisiae)
1450992_a_at	2.61741	0.000372142	Meis1	Meis homeobox 1
1448300_at	-2.61626	0.00206569	Mgst3	microsomal glutathione S-transferase 3
1437308_s_at	2.61387	0.00231547	F2r	coagulation factor II (thrombin) receptor
1454969_at	2.61019	0.000406474	Lypd6	LY6/PLAUR domain containing 6
1451721_a_at	-2.60342	0.000196467	H2-Ab1	histocompatibility 2, class II antigen A, beta 1
1450044_at	2.60339	0.00172918	Fzd7	frizzled homolog 7 (Drosophila)
1459838_s_at	2.59972	0.00496505	Btbd11	BTB (POZ) domain containing 11
1420330_at	2.59223	0.00829271	Clec4e	C-type lectin domain family 4, member e
1418435_at	-2.58161	0.00496505	Mkrn1	makorin, ring finger protein, 1
1429701_at	-2.57726	0.00242043	Mageb16	melanoma antigen family B, 16
1421775_at	2.57716	0.0390048	Fcer1a	Fc receptor, IgE, high affinity I, alpha polypeptide
1450734_at	2.57698	0.0167533	Sec16b	SEC16 homolog B (S. cerevisiae)
1451563_at	-2.57499	0.00665324	Emr4	EGF-like module containing, mucin-like, hormone receptor-like sequence 4
1435393_at	2.57225	0.00223634	Mc1r	melanocortin 1 receptor
1424847_at	2.56721	0.00189107	Nefh	neurofilament, heavy polypeptide
1455425_at	2.55739	0.000951158	Tet1	tet methylcytosine dioxygenase 1
1424942_a_at	2.55384	0.000679232	Myc	myelocytomatosis oncogene
1458345_s_at	2.55127	0.0214767	Colec11	collectin sub-family member 11
1456980_at	2.54955	0.00625562	Rab44	RAB44, member RAS oncogene family
1418499_a_at	2.54183	0.0363974	Kcne3	potassium voltage-gated channel, Isk-related subfamily, gene 3
1457139_at	2.54036	0.000215025	Auts2	autism susceptibility candidate 2
1459692_at	-2.53909	0.00399954	AI661323	expressed sequence AI661323
1421654_a_at	-2.53884	0.000720123	Lmna	lamin A
1455435_s_at	2.53808	0.0210052	Chdh	choline dehydrogenase
1438452_at	2.53569	0.00893027	Nebl	nebulette
1439066_at	2.53249	0.0188588	Angpt1	angiopoietin 1
1452067_at	-2.52329	0.024282	Naaa	N-acylethanolamine acid amidase
1455304_at	2.51493	0.00087988	Unc13c	unc-13 homolog C (C. elegans)
1427040_at	-2.5073	0.00243002	Mdfic	MyoD family inhibitor domain containing
1434601_at	2.50504	0.00106129	Amigo2	adhesion molecule with Ig like domain 2
1418186_at	-2.50503	0.000555923	Gstt1	glutathione S-transferase, theta 1
1418796_at	2.50296	0.000857222	Clec11a	C-type lectin domain family 11, member a
1425869_a_at	-2.50223	0.000196467	Psen2	presenilin 2
1428391_at	-2.50016	0.0227516	Rab3il1	RAB3A interacting protein (rabin3)-like 1
1449390_at	2.49728	0.00104393	Gpatch4	G patch domain containing 4
1434273_at	2.49469	0.0100355	Fam174b	family with sequence similarity 174, member B
1453008_at	2.49362	0.00100217	Trnp1	TMF1-regulated nuclear protein 1
1453220_at	-2.49128	0.00242043	Fam55b	family with sequence similarity 55, member B
1420191_s_at	2.48976	0.00127075	Tmem191c	transmembrane protein 191C
1424186_at	2.48948	0.00299906	Ccdc80	coiled-coil domain containing 80
1438239_at	-2.48874	0.00679742	Mid1	midline 1
1426910_at	2.4887	0.0340727	Pawr	PRKC, apoptosis, WT1, regulator
1418672_at	2.48843	0.0169388	Akr1c13	aldo-keto reductase family 1, member C13
1415793_at	-2.48189	0.00248863	Pnpo	pyridoxine 5'-phosphate oxidase
1449363_at	-2.48062	0.00432468	Atf3	activating transcription factor 3
1423679_at	2.47772	0.00108554	2810432L12Rik	RIKEN cDNA 2810432L12 gene
1423693_at	2.47719	0.0458635	Cela1	chymotrypsin-like elastase family, member 1
1430696_at	-2.4752	0.00077079	Eif2ak1	eukaryotic translation initiation factor 2 alpha kinase 1
1418488_s_at	2.47111	0.0100827	Ripk4	receptor-interacting serine-threonine kinase 4
1424716_at	2.46845	0.000609924	Retsat	retinol saturase (all trans retinol 13,14 reductase)
1455678_at	-2.46507	0.000390376	Sema4b	sema domain, immunoglobulin domain (Ig), transmembrane domain (TM) and short cytoplasmic domain, (semaphorin) 4B
1436202_at	-2.46466	0.00107819	Malat1	metastasis associated lung adenocarcinoma transcript 1 (non-coding RNA)
1419764_at	2.46192	0.00328255	Chi3l3	chitinase 3-like 3
1429159_at	2.46109	0.00977277	Itih5	inter-alpha (globulin) inhibitor H5
1438396_at	2.45981	0.00278456	Ocrl	oculocerebrorenal syndrome of Lowe
1436970_a_at	2.45895	0.0167735	Pdgfrb	platelet derived growth factor receptor, beta polypeptide
1438530_at	2.44655	0.00229923	Tfpi	tissue factor pathway inhibitor
1449057_at	-2.44589	0.010306	Kel	Kell blood group
1451446_at	2.4407	0.00135421	Antxr1	anthrax toxin receptor 1
1460318_at	2.43187	0.00128645	Csrp3	cysteine and glycine-rich protein 3
1431609_a_at	-2.43131	0.00228611	Acp5	acid phosphatase 5, tartrate resistant
1434920_a_at	-2.43027	0.0089297	Evl	Ena-vasodilator stimulated phosphoprotein
1420764_at	2.42905	0.00613796	Scrg1	scrapie responsive gene 1
1421456_at	2.42366	0.000543534	P2ry1	purinergic receptor P2Y, G-protein coupled 1
1420725_at	2.42244	0.00310095	Tmlhe	trimethyllysine hydroxylase, epsilon
1455256_at	2.42091	0.00286181	Tnik	TRAF2 and NCK interacting kinase
1427425_at	-2.41554	0.00661714	Mcart1	mitochondrial carrier triple repeat 1
1434502_x_at	-2.41482	0.0391155	Slc4a1	solute carrier family 4 (anion exchanger), member 1
1417408_at	2.40495	0.00411367	F3	coagulation factor III
1451019_at	-2.40444	0.000595523	Ctsf	cathepsin F
1428550_at	2.39743	0.00741228	Ydjc	YdjC homolog (bacterial)
1418804_at	2.39086	0.0105556	Sucnr1	succinate receptor 1
1424975_at	2.38845	0.0152353	Siglec5	sialic acid binding Ig-like lectin 5
1449937_at	2.38036	0.00611674	Endou	endonuclease, polyU-specific
1425400_a_at	-2.37169	0.00427852	Cited4	Cbp/p300-interacting transactivator, with Glu/Asp-rich carboxy-terminal domain, 4
1439411_a_at	-2.37035	0.00135212	Xpo7	exportin 7
1436739_at	-2.36747	0.0262376	Agtr1a	angiotensin II receptor, type 1a
1452372_at	-2.36657	0.00135421	Bsdc1	BSD domain containing 1
1418949_at	-2.36544	0.000406474	Gdf15	growth differentiation factor 15
1436125_at	2.35994	0.000429058	D16Ertd472e	DNA segment, Chr 16, ERATO Doi 472, expressed
1427866_x_at	-2.35947	0.00278456	Hbb-b2	hemoglobin, beta adult minor chain
1428359_s_at	-2.35885	0.0206076	Zg16	zymogen granule protein 16
1434875_a_at	2.35367	0.00974577	Hmgn3	high mobility group nucleosomal binding domain 3
1449117_at	-2.35279	0.00283137	Jund	Jun proto-oncogene related gene d
1447792_x_at	2.34678	0.0214919	Gpr174	G protein-coupled receptor 174
1448730_at	2.34497	0.0410634	Cpa3	carboxypeptidase A3, mast cell
1418314_a_at	2.34453	0.00221197	Rbfox1	RNA binding protein, fox-1 homolog (C. elegans) 1
1447046_at	-2.34383	0.00829271	Ucp2	uncoupling protein 2 (mitochondrial, proton carrier)
1430642_at	2.34127	0.0149414	2900001G08Rik	RIKEN cDNA 2900001G08 gene
1422557_s_at	2.34058	0.00373709	Mt1	metallothionein 1
1449052_a_at	2.3381	0.000679232	Dnmt3b	DNA methyltransferase 3B
1447836_x_at	2.3374	0.0159471	4921525O09Rik	RIKEN cDNA 4921525O09 gene
1424171_a_at	-2.3341	0.00159813	Hagh	hydroxyacyl glutathione hydrolase
1424470_a_at	2.33067	0.0210327	Rapgef3	Rap guanine nucleotide exchange factor (GEF) 3
1442251_at	-2.3287	0.00821209	Vcpip1	valosin containing protein (p97)/p47 complex interacting protein 1
1439610_at	2.32694	0.032233	Rab27b	RAB27b, member RAS oncogene family
1453196_a_at	-2.32511	0.000406474	Oasl2	2'-5' oligoadenylate synthetase-like 2
1423266_at	-2.31925	0.0030237	2810405K02Rik	RIKEN cDNA 2810405K02 gene
1426970_a_at	-2.31924	0.00161814	Uba7	ubiquitin-like modifier activating enzyme 7
1442282_at	2.31883	0.0126832	Vmn2r84	vomeronasal 2, receptor 84
1428792_at	2.31859	0.000595523	Bcas1	breast carcinoma amplified sequence 1
1432750_at	2.31806	0.0068983	Zfp711	zinc finger protein 711
1456111_at	-2.31511	0.0237943	Fam55d	family with sequence similarity 55, member D
1441945_s_at	2.31202	0.0030049	Abhd14a	abhydrolase domain containing 14A
1422189_x_at	2.31155	0.00159813	Tcrg-V4	T cell receptor gamma, variable 4
1448529_at	2.3076	0.00791133	Thbd	thrombomodulin
1450808_at	2.30272	0.0141377	Fpr1	formyl peptide receptor 1
1435225_s_at	-2.30272	0.00114437	Brpf3	bromodomain and PHD finger containing, 3
1448871_at	2.30194	0.0328011	Mapk13	mitogen-activated protein kinase 13
1427313_at	2.30122	0.000428729	Ptgir	prostaglandin I receptor (IP)
1430316_at	2.29919	0.000191419	Ispd	isoprenoid synthase domain containing
1434634_at	-2.29842	0.00231357	Gm166	predicted gene 166
1441836_x_at	2.29657	0.00247959	Gtsf1	gametocyte specific factor 1
1424367_a_at	2.29277	0.00716258	Homer2	homer homolog 2 (Drosophila)
1428959_at	2.2893	0.00249743	5830405N20Rik	RIKEN cDNA 5830405N20 gene
1457032_at	2.28697	0.00389662	Ak5	adenylate kinase 5
1434581_at	-2.28056	0.000259566	2410066E13Rik	RIKEN cDNA 2410066E13 gene
1444409_at	-2.27657	0.00183161	Rph3al	rabphilin 3A-like (without C2 domains)
1459857_at	-2.27272	0.00110455	Usp32	ubiquitin specific peptidase 32
1429005_at	-2.27092	0.0237943	Mfhas1	malignant fibrous histiocytoma amplified sequence 1
1451461_a_at	-2.2691	0.00167493	Aldoc	aldolase C, fructose-bisphosphate
1419014_at	-2.267	0.00684569	Rhag	Rhesus blood group-associated A glycoprotein
1434045_at	-2.26431	0.000545986	Cdkn1b	cyclin-dependent kinase inhibitor 1B
1425114_at	2.2634	0.000235576	Rbbp6	retinoblastoma binding protein 6
1455466_at	2.2612	0.000354811	Gpr133	G protein-coupled receptor 133
1427419_x_at	2.25912	0.00718375	Ccr9	chemokine (C-C motif) receptor 9
1444565_at	-2.2589	0.00605741	BB166591	expressed sequence BB166591
1433795_at	2.25324	0.000706873	Tgfbr3	transforming growth factor, beta receptor III
1426811_at	-2.25313	0.00278456	Ppp2r5b	protein phosphatase 2, regulatory subunit B (B56), beta isoform
1457725_at	-2.24995	0.0333619	Gm8369	predicted gene 8369
1442542_at	2.24579	0.00212969	Eya4	eyes absent 4 homolog (Drosophila)
1424426_at	2.23893	0.000663488	Mtap	methylthioadenosine phosphorylase
1421525_a_at	2.2387	0.0193909	Naip5	NLR family, apoptosis inhibitory protein 5
1436976_a_at	-2.2344	0.00829271	Yod1	YOD1 OTU deubiquitinating enzyme 1 homologue (S. cerevisiae)
1459807_x_at	2.23342	0.00258152	P4htm	prolyl 4-hydroxylase, transmembrane (endoplasmic reticulum)
1450387_s_at	2.22913	0.00989663	Ak4	adenylate kinase 4
1456901_at	2.22905	0.00827739	Adamts20	a disintegrin-like and metallopeptidase (reprolysin type) with thrombospondin type 1 motif, 20
1437868_at	2.22861	0.00595715	Fam46a	family with sequence similarity 46, member A
1429896_at	2.22671	0.000951158	5830408B19Rik	RIKEN cDNA 5830408B19 gene
1416691_at	-2.22399	0.00104393	Gtpbp2	GTP binding protein 2
1454659_at	2.22119	0.00855511	Dctd	dCMP deaminase
1419081_at	2.22036	0.000711246	Atg10	autophagy-related 10 (yeast)
1459253_at	-2.21694	0.00094411	1700023H06Rik	RIKEN cDNA 1700023H06 gene
1453386_at	-2.21348	0.00592094	Tusc1	tumor suppressor candidate 1
1419499_at	2.211	0.014664	Gpam	glycerol-3-phosphate acyltransferase, mitochondrial
1417074_at	2.20892	0.0111137	Ceacam10	carcinoembryonic antigen-related cell adhesion molecule 10
1437217_at	2.20754	0.0106073	Ankrd6	ankyrin repeat domain 6
1456181_at	-2.20172	0.00225549	Wdr91	WD repeat domain 91
1448619_at	2.19953	0.00375249	Dhcr7	7-dehydrocholesterol reductase
1453282_at	2.19885	0.00382975	Cxadr	coxsackie virus and adenovirus receptor
1452944_at	-2.19538	0.00242043	Afmid	arylformamidase
1416022_at	2.1902	0.00224375	Fabp5	fatty acid binding protein 5, epidermal
1454931_at	2.18833	0.0117724	Eid2	EP300 interacting inhibitor of differentiation 2
1448883_at	-2.18798	0.013137	Lgmn	legumain
1443870_at	2.18716	0.00208065	Abcc4	ATP-binding cassette, sub-family C (CFTR/MRP), member 4
1426235_a_at	-2.18674	0.0180213	Glul	glutamate-ammonia ligase (glutamine synthetase)
1452716_at	-2.18651	0.025711	5730469M10Rik	RIKEN cDNA 5730469M10 gene
1433732_x_at	2.18273	0.0133766	Igf2bp3	insulin-like growth factor 2 mRNA binding protein 3
1433775_at	-2.18111	0.000373215	C77080	expressed sequence C77080
1450333_a_at	2.17704	0.01906	Gata2	GATA binding protein 2
1434552_at	2.16955	0.00151675	Wdr77	WD repeat domain 77
1442339_at	2.16768	0.0389004	Stfa2l1	stefin A2 like 1
1435287_at	-2.16763	0.00383518	Add2	adducin 2 (beta)
1456388_at	2.1675	0.0405811	Atp11a	ATPase, class VI, type 11A
1428024_at	-2.16615	0.000564772	Map1lc3b	microtubule-associated protein 1 light chain 3 beta
1453429_at	2.16447	0.00189107	9530057J20Rik	RIKEN cDNA 9530057J20 gene
1419074_at	-2.16304	0.006474	Chac2	ChaC, cation transport regulator homolog 2 (E. coli)
1440104_at	-2.16036	0.00158615	Ranbp2	RAN binding protein 2
1435465_at	-2.15263	0.0254563	Kbtbd11	kelch repeat and BTB (POZ) domain containing 11
1416868_at	-2.15096	0.00130128	Cdkn2c	cyclin-dependent kinase inhibitor 2C (p18, inhibits CDK4)
1425536_at	2.14808	0.0281181	Stx3	syntaxin 3
1435917_at	2.14705	0.022918	Ociad2	OCIA domain containing 2
1424437_s_at	-2.1433	0.00661714	Abcg4	ATP-binding cassette, sub-family G (WHITE), member 4
1440921_at	2.13906	0.0155047	Nlrp12	NLR family, pyrin domain containing 12
1451375_at	2.13867	0.00135421	Ehf	ets homologous factor
1427476_a_at	2.13855	0.000321969	Trim32	tripartite motif-containing 32
1417600_at	-2.13226	0.0181531	Slc15a2	solute carrier family 15 (H+/peptide transporter), member 2
1449633_s_at	2.12937	0.000951158	Nt5c3l	5'-nucleotidase, cytosolic III-like
1425139_at	-2.1269	0.00427258	Sesn2	sestrin 2
1416002_x_at	2.12581	0.00716223	Cotl1	coactosin-like 1 (Dictyostelium)
1452864_at	2.12544	0.00125078	Med12l	mediator of RNA polymerase II transcription, subunit 12 homolog (yeast)-like
1448731_at	-2.12516	0.00470855	Il10ra	interleukin 10 receptor, alpha
1448591_at	-2.12419	0.00886146	Ctss	cathepsin S
1449334_at	2.12226	0.0030049	Timp3	tissue inhibitor of metalloproteinase 3
1424354_at	-2.1213	0.00316428	Tmem140	transmembrane protein 140
1450140_a_at	2.11928	0.00852696	Cdkn2a	cyclin-dependent kinase inhibitor 2A
1453119_at	-2.11882	0.0349736	Otud1	OTU domain containing 1
1440093_at	2.11662	0.00299906	Ednra	endothelin receptor type A
1441975_at	2.11605	0.0340727	Acpp	acid phosphatase, prostate
1455099_at	2.11378	0.0370065	Mogat2	monoacylglycerol O-acyltransferase 2
1423357_at	2.11128	0.0062971	Lipt2	lipoyl(octanoyl) transferase 2 (putative)
1442406_at	-2.10339	0.00488608	9230104K21Rik	RIKEN cDNA 9230104K21 gene
1429950_at	2.10297	0.0279838	Unc5cl	unc-5 homolog C (C. elegans)-like
1436991_x_at	2.10254	0.0030999	Gsn	gelsolin
1455729_at	2.10174	0.00685988	Gnaq	guanine nucleotide binding protein, alpha q polypeptide
1434961_at	-2.10107	0.00407849	Asb1	ankyrin repeat and SOCS box-containing 1
1417679_at	2.09896	0.0220093	Gfi1	growth factor independent 1
1425934_a_at	2.09792	0.00605741	B4galt4	UDP-Gal:betaGlcNAc beta 1,4-galactosyltransferase, polypeptide 4
1419047_at	2.09744	0.00660158	Pcnx	pecanex homolog (Drosophila)
1421891_at	-2.09681	0.00581723	St3gal2	ST3 beta-galactoside alpha-2,3-sialyltransferase 2
1422754_at	-2.09633	0.000259566	Tmod1	tropomodulin 1
1449984_at	-2.09535	0.0047994	Cxcl2	chemokine (C-X-C motif) ligand 2
1428466_at	-2.08929	0.0032862	Chd3	chromodomain helicase DNA binding protein 3
1416796_at	2.08684	0.00470677	Nck2	non-catalytic region of tyrosine kinase adaptor protein 2
1422532_at	2.08419	0.0424508	Xpc	xeroderma pigmentosum, complementation group C
1448239_at	-2.08317	0.0032862	Hmox1	heme oxygenase (decycling) 1
1418733_at	2.08299	0.00496505	Twist1	twist homolog 1 (Drosophila)
1420719_at	-2.08165	0.00152754	Tex15	testis expressed gene 15
1458148_at	2.07989	0.0031216	Nlrc3	NLR family, CARD domain containing 3
1452352_at	2.07988	0.00737651	Ctla2b	cytotoxic T lymphocyte-associated protein 2 beta
1449248_at	-2.07973	0.000951158	Clcn2	chloride channel 2
1436524_at	2.07757	0.00226405	4833438C02Rik	RIKEN cDNA 4833438C02 gene
1418311_at	-2.07544	0.0235112	Fn3k	fructosamine 3 kinase
1417629_at	2.07228	0.00183726	Prodh	proline dehydrogenase
1429599_a_at	2.07047	0.00565663	Mthfd2l	methylenetetrahydrofolate dehydrogenase (NADP+ dependent) 2-like
1424877_a_at	-2.06533	0.0161802	Alad	aminolevulinate, delta-, dehydratase
1422536_at	2.06305	0.00382975	Tnni3	troponin I, cardiac 3
1422734_a_at	2.06242	0.00135421	Myb	myeloblastosis oncogene
1426981_at	2.06181	0.00135421	Pcsk6	proprotein convertase subtilisin/kexin type 6
1456035_at	-2.05894	0.00576281	Nxf3	nuclear RNA export factor 3
1434575_at	-2.05891	0.00348857	Epb4.1l1	erythrocyte protein band 4.1-like 1
1456150_at	-2.05033	0.0026235	Jhdm1d	jumonji C domain-containing histone demethylase 1 homolog D (S. cerevisiae)
1456060_at	-2.05005	0.00335599	Maf	avian musculoaponeurotic fibrosarcoma (v-maf) AS42 oncogene homolog
1435458_at	-2.04817	0.000577467	Pim1	proviral integration site 1
1437449_at	2.04772	0.00700172	Rsad1	radical S-adenosyl methionine domain containing 1
1423902_s_at	-2.04715	0.00101701	Arhgef12	Rho guanine nucleotide exchange factor (GEF) 12
1419387_s_at	2.04335	0.00201684	Muc13	mucin 13, epithelial transmembrane
1416111_at	-2.04241	0.0337574	Cd83	CD83 antigen
1452278_a_at	-2.03797	0.0030907	Hace1	HECT domain and ankyrin repeat containing, E3 ubiquitin protein ligase 1
1416013_at	-2.03723	0.00306326	Pld3	phospholipase D family, member 3
1450474_at	2.03438	0.00056467	Serpinb9c	serine (or cysteine) peptidase inhibitor, clade B, member 9c
1436534_at	-2.03337	0.00377953	Trove2	TROVE domain family, member 2
1423608_at	2.03049	0.00303427	Itm2a	integral membrane protein 2A
1450556_at	-2.02952	0.00348857	Spnb1	spectrin beta 1
1417276_at	2.02753	0.000250591	Tulp2	tubby-like protein 2
1435331_at	-2.02702	0.0280578	Pyhin1	pyrin and HIN domain family, member 1
1428071_at	-2.02224	0.000295516	1110038D17Rik	RIKEN cDNA 1110038D17 gene
1427736_a_at	-2.02099	0.00303427	Ccrl2	chemokine (C-C motif) receptor-like 2
1456652_at	-2.01752	0.00492362	Dtl	denticleless homolog (Drosophila)
1424760_a_at	2.0173	0.0257892	Smyd2	SET and MYND domain containing 2
1459601_at	-2.01473	0.0118263	Sik1	salt inducible kinase 1
1419322_at	-2.01405	0.00220592	Fgd6	FYVE, RhoGEF and PH domain containing 6
1421278_s_at	-2.01272	0.031191	Spna1	spectrin alpha 1
1415822_at	2.01178	0.0062913	Scd2	stearoyl-Coenzyme A desaturase 2
1433781_a_at	2.00875	0.00161814	Cldn12	claudin 12
1448862_at	2.00855	0.0156102	Icam2	intercellular adhesion molecule 2
1447870_x_at	2.00827	0.00733808	1110002E22Rik	RIKEN cDNA 1110002E22 gene
1449482_at	-2.00679	0.00283137	Hist3h2ba	histone cluster 3, H2ba
1417507_at	2.00658	0.000768723	Cyb561	cytochrome b-561
1438037_at	-2.00641	0.00337788	Herc6	hect domain and RLD 6
1434556_at	2.00118	0.0151714	Tmem170b	transmembrane protein 170B
1449174_at	-1.99944	0.00600084	Art4	ADP-ribosyltransferase 4
1416445_at	1.99932	0.00442407	Fam98a	family with sequence similarity 98, member A
1444845_at	-1.99804	0.0120701	Scfd1	Sec1 family domain containing 1
1417235_at	1.9961	0.00542297	Ehd3	EH-domain containing 3
1444494_at	1.99475	0.00529677	Kbtbd10	kelch repeat and BTB (POZ) domain containing 10
1435432_at	1.99379	0.00231547	Agap1	ArfGAP with GTPase domain, ankyrin repeat and PH domain 1
1418712_at	1.98962	0.00676069	Cdc42ep5	CDC42 effector protein (Rho GTPase binding) 5
1451177_at	-1.98901	0.00665048	Dnajb4	DnaJ (Hsp40) homolog, subfamily B, member 4
1424410_at	1.98875	0.00476466	Ttc8	tetratricopeptide repeat domain 8
1437152_at	1.98803	0.00148692	Mex3b	mex3 homolog B (C. elegans)
1417049_at	-1.98312	0.003286	Rhd	Rh blood group, D antigen
1446968_at	-1.98261	0.0139924	Picalm	phosphatidylinositol binding clathrin assembly protein
1424239_at	1.98248	0.00093073	Fam65a	family with sequence similarity 65, member A
1428942_at	1.97781	0.0210818	Mt2	metallothionein 2
1424460_s_at	-1.97632	0.0010032	Lpcat1	lysophosphatidylcholine acyltransferase 1
1430128_a_at	-1.97456	0.00689959	Reep6	receptor accessory protein 6
1436617_at	-1.97307	0.00573276	Cetn4	centrin 4
1425919_at	-1.9703	0.000957484	Ndufa12	NADH dehydrogenase (ubiquinone) 1 alpha subcomplex, 12
1428644_at	1.96938	0.00576281	Mgat5	mannoside acetylglucosaminyltransferase 5
1419745_at	-1.96749	0.00135421	Arhgap23	Rho GTPase activating protein 23
1417894_at	1.96744	0.0273469	Gpr97	G protein-coupled receptor 97
1438519_at	-1.96701	0.00821429	Klhl24	kelch-like 24 (Drosophila)
1444008_at	1.96452	0.000512485	Gm2137	predicted gene 2137
1455908_a_at	-1.96234	0.00555671	Scpep1	serine carboxypeptidase 1
1417667_a_at	1.95842	0.00150354	Pter	phosphotriesterase related
1435676_at	-1.95734	0.00250738	Cep164	centrosomal protein 164
1451079_at	1.95228	0.0154238	Adpgk	ADP-dependent glucokinase
1420505_a_at	1.95134	0.00555754	Stxbp1	syntaxin binding protein 1
1417542_at	1.95013	0.00522782	Rps6ka2	ribosomal protein S6 kinase, polypeptide 2
1424567_at	1.94873	0.00303427	Tspan2	tetraspanin 2
1434611_at	-1.94472	0.00151675	Rnf123	ring finger protein 123
1425704_at	-1.94373	0.00496505	Dhrs11	dehydrogenase/reductase (SDR family) member 11
1449947_s_at	1.94036	0.0293724	Zfhx3	zinc finger homeobox 3
1460559_at	1.93702	0.00179335	Kank2	KN motif and ankyrin repeat domains 2
1435084_at	1.93486	0.000259566	C730049O14Rik	RIKEN cDNA C730049O14 gene
1428821_at	1.93307	0.0161931	Agpat2	1-acylglycerol-3-phosphate O-acyltransferase 2 (lysophosphatidic acid acyltransferase, beta)
1417255_at	-1.93175	0.0036756	Ift140	intraflagellar transport 140 homolog (Chlamydomonas)
1428306_at	-1.92869	0.00576719	Ddit4	DNA-damage-inducible transcript 4
1451990_at	1.92767	0.00232874	Mapre2	microtubule-associated protein, RP/EB family, member 2
1417612_at	-1.9268	0.00573276	Ier5	immediate early response 5
1426567_a_at	-1.925	0.00250738	Pqlc1	PQ loop repeat containing 1
1419411_at	1.917	0.00336597	Tac2	tachykinin 2
1451313_a_at	-1.91664	0.0269406	1110067D22Rik	RIKEN cDNA 1110067D22 gene
1434586_a_at	-1.91553	0.00684569	Ptdss2	phosphatidylserine synthase 2
1452565_x_at	1.90881	0.0145019	LOC641050	uncharacterized protein LOC641050
1427233_at	1.90742	0.00077079	Tshz1	teashirt zinc finger family member 1
1456063_at	1.90626	0.000663488	Fam120c	family with sequence similarity 120, member C
1425362_at	-1.90141	0.00353015	Agfg2	ArfGAP with FG repeats 2
1448301_s_at	1.9003	0.0222955	Serpinb1a	serine (or cysteine) peptidase inhibitor, clade B, member 1a
1455257_at	-1.89913	0.00729993	Itgb3	integrin beta 3
1417141_at	-1.8982	0.00134179	Igtp	interferon gamma induced GTPase
1455468_at	1.89683	0.000555923	Dpy19l3	dpy-19-like 3 (C. elegans)
1440859_at	1.89611	0.0283532	Akap6	A kinase (PRKA) anchor protein 6
1429671_at	1.89393	0.00151675	2410018M08Rik	RIKEN cDNA 2410018M08 gene
1418199_at	-1.89036	0.00496505	Hemgn	hemogen
1433460_at	1.88995	0.00412741	Ttc7b	tetratricopeptide repeat domain 7B
1419687_at	1.8879	0.00319775	Macrod1	MACRO domain containing 1
1417780_at	1.88458	0.0049457	Lass4	LAG1 homolog, ceramide synthase 4
1424694_at	-1.88441	0.0068983	2010011I20Rik	RIKEN cDNA 2010011I20 gene
1416259_at	1.88369	0.00765241	Pex12	peroxisomal biogenesis factor 12
1452092_at	1.88307	0.000555923	Chst15	carbohydrate (N-acetylgalactosamine 4-sulfate 6-O) sulfotransferase 15
1419833_s_at	1.88044	0.00114437	Arap3	ArfGAP with RhoGAP domain, ankyrin repeat and PH domain 3
1436818_a_at	1.87792	0.000564772	Msi2	Musashi homolog 2 (Drosophila)
1434059_at	-1.87706	0.00313501	B230312A22Rik	RIKEN cDNA B230312A22 gene
1436746_at	-1.87632	0.0133599	Wnk1	WNK lysine deficient protein kinase 1
1438211_s_at	1.87462	0.0134504	Dbp	D site albumin promoter binding protein
1430182_a_at	1.87315	0.012498	1700006J14Rik	RIKEN cDNA 1700006J14 gene
1450627_at	-1.86985	0.0137627	Ank	progressive ankylosis
1417903_at	1.8684	0.0386826	Dfna5	deafness, autosomal dominant 5 (human)
1427167_at	1.86534	0.00118804	Armcx4	armadillo repeat containing, X-linked 4
1438971_x_at	-1.86145	0.00754821	Ube2h	ubiquitin-conjugating enzyme E2H
1447640_s_at	-1.86045	0.00841292	Pbx3	pre B cell leukemia homeobox 3
1451605_at	1.85922	0.00476466	Dyx1c1	dyslexia susceptibility 1 candidate 1 homolog (human)
1427153_at	1.85679	0.00625562	Bckdhb	branched chain ketoacid dehydrogenase E1, beta polypeptide
1422542_at	1.85438	0.00328708	Gpr34	G protein-coupled receptor 34
1422953_at	1.85412	0.0189483	Fpr2	formyl peptide receptor 2
1429882_at	1.84762	0.0236653	2610005L07Rik	cadherin 11 pseudogene
1460629_at	1.84659	0.00464638	Trim16	tripartite motif-containing 16
1424719_a_at	1.84472	0.00135421	Mapt	microtubule-associated protein tau
1417639_at	1.84293	0.000555923	Slc22a4	solute carrier family 22 (organic cation transporter), member 4
1417689_a_at	-1.84107	0.0121539	Pdzk1ip1	PDZK1 interacting protein 1
1417177_at	1.83838	0.0115203	Galk1	galactokinase 1
1420468_at	1.83777	0.0125653	Asb17	ankyrin repeat and SOCS box-containing 17
1435338_at	1.83771	0.00609583	Cdk6	cyclin-dependent kinase 6
1434873_a_at	1.83738	0.000898753	Acap1	ArfGAP with coiled-coil, ankyrin repeat and PH domains 1
1430099_at	1.83582	0.00279559	4930509E16Rik	RIKEN cDNA 4930509E16 gene
1420981_a_at	1.83492	0.00573276	Lmo4	LIM domain only 4
1459344_at	-1.83485	0.0136901	9630019E01Rik	RIKEN cDNA 9630019E01 gene
1433771_at	1.8334	0.00382975	Fam108b	family with sequence similarity 108, member B
1454951_at	1.83215	0.000564772	Zfp606	zinc finger protein 606
1441350_at	1.82619	0.00419608	Fgf3	fibroblast growth factor 3
1435281_at	-1.82592	0.0458635	Cpt1c	carnitine palmitoyltransferase 1c
1421628_at	1.82507	0.0159471	Il18r1	interleukin 18 receptor 1
1426539_at	1.82353	0.00221197	Usp11	ubiquitin specific peptidase 11
1427115_at	1.81873	0.00847763	Myh3	myosin, heavy polypeptide 3, skeletal muscle, embryonic
1418573_a_at	1.81866	0.00135421	Raly	hnRNP-associated with lethal yellow
1428412_at	1.81765	0.00273668	Tm9sf3	transmembrane 9 superfamily member 3
1456120_at	-1.81725	0.00411367	Secisbp2l	SECIS binding protein 2-like
1424131_at	1.81639	0.0367523	Col6a3	collagen, type VI, alpha 3
1455902_x_at	-1.81602	0.00836303	Rhof	ras homolog gene family, member f
1450644_at	-1.81528	0.0100069	Zfp36l1	zinc finger protein 36, C3H type-like 1
1438294_at	-1.81226	0.0125653	Atxn1	ataxin 1
1419569_a_at	-1.81104	0.0333619	Isg20	interferon-stimulated protein
1426914_at	1.80694	0.00328708	Marveld2	MARVEL (membrane-associating) domain containing 2
1426452_a_at	-1.80693	0.0237451	Rab30	RAB30, member RAS oncogene family
1419421_at	-1.80678	0.00449613	Ank1	ankyrin 1, erythroid
1439266_a_at	1.80613	0.00151675	Polr3k	polymerase (RNA) III (DNA directed) polypeptide K
1423156_at	1.80494	0.00517972	Gnpnat1	glucosamine-phosphate N-acetyltransferase 1
1434807_s_at	1.80358	0.00520743	Mtx3	metaxin 3
1439516_at	1.80298	0.0217177	2610201A13Rik	RIKEN cDNA 2610201A13 gene
1416334_at	1.80181	0.0478845	Wwox	WW domain-containing oxidoreductase
1425914_a_at	1.80168	0.00152754	Armcx1	armadillo repeat containing, X-linked 1
1417090_at	1.80121	0.0127029	Rcn1	reticulocalbin 1
1444769_at	-1.80025	0.0289296	Tex9	testis expressed gene 9
1450418_a_at	-1.79971	0.014931	Yipf4	Yip1 domain family, member 4
1439998_at	-1.7985	0.0149414	Jmjd1c	jumonji domain containing 1C
1451567_a_at	-1.79821	0.0157577	Ifi203	interferon activated gene 203
1455322_at	1.79757	0.00377953	Ttc21b	tetratricopeptide repeat domain 21B
1435029_at	-1.79678	0.00765241	B230120H23Rik	RIKEN cDNA B230120H23 gene
1419144_at	1.79463	0.0100705	Cd163	CD163 antigen
1435484_at	1.79427	0.00621431	Slc5a3	solute carrier family 5 (inositol transporters), member 3
1446528_at	-1.78956	0.0202128	Scyl2	SCY1-like 2 (S. cerevisiae)
1425893_a_at	1.7894	0.00293616	Fhit	fragile histidine triad gene
1434372_at	-1.78832	0.0178114	AW112010	expressed sequence AW112010
1459894_at	1.78773	0.0260638	Iqgap2	IQ motif containing GTPase activating protein 2
1416103_at	1.78737	0.0065096	Ywhaz	tyrosine 3-monooxygenase/tryptophan 5-monooxygenase activation protein, zeta polypeptide
1421498_a_at	1.78585	0.00056467	2010204K13Rik	RIKEN cDNA 2010204K13 gene
1427957_at	1.78108	0.00229923	9530008L14Rik	RIKEN cDNA 9530008L14 gene
1433779_at	1.78008	0.00134593	Casc4	cancer susceptibility candidate 4
1420113_s_at	1.77893	0.0040197	2410022L05Rik	RIKEN cDNA 2410022L05 gene
1436420_a_at	1.77808	0.0110014	Ipo4	importin 4
1432431_s_at	1.77772	0.015506	Macrod2	MACRO domain containing 2
1459589_at	-1.77708	0.00787379	Cryl1	crystallin, lambda 1
1457304_at	-1.77471	0.00768634	D13Ertd787e	DNA segment, Chr 13, ERATO Doi 787, expressed
1426951_at	1.77426	0.00433676	Crim1	cysteine rich transmembrane BMP regulator 1 (chordin like)
1454685_at	-1.77198	0.00183726	Gpr146	G protein-coupled receptor 146
1437665_at	1.77137	0.0260487	Il22ra2	interleukin 22 receptor, alpha 2
1438234_at	-1.7708	0.00309723	Wdr26	WD repeat domain 26
1420618_at	-1.7698	0.0159696	Cpeb4	cytoplasmic polyadenylation element binding protein 4
1427903_at	1.76954	0.0111724	Phpt1	phosphohistidine phosphatase 1
1419323_at	-1.76683	0.00229923	Padi1	peptidyl arginine deiminase, type I
1455936_a_at	1.76663	0.0211558	Rbpms	RNA binding protein gene with multiple splicing
1436168_at	-1.76572	0.0200197	C730029A08Rik	RIKEN cDNA C730029A08 gene
1423186_at	1.76526	0.0133766	Tiam2	T cell lymphoma invasion and metastasis 2
1418715_at	1.76507	0.00472503	Pank1	pantothenate kinase 1
1448261_at	1.76352	0.00114437	Cdh1	cadherin 1
1428704_at	1.76272	0.000785582	Zfp661	zinc finger protein 661
1460287_at	1.76161	0.00409252	Timp2	tissue inhibitor of metalloproteinase 2
1423456_at	1.75948	0.00307893	Bzw2	basic leucine zipper and W2 domains 2
1456080_a_at	-1.75649	0.0123221	Serinc3	serine incorporator 3
1455633_at	1.75632	0.00191985	Zfp647	zinc finger protein 647
1449420_at	1.75527	0.0020911	Pde1b	phosphodiesterase 1B, Ca2+-calmodulin dependent
1423721_at	-1.75363	0.00178578	Tpm1	tropomyosin 1, alpha
1432808_at	-1.75264	0.00603299	5830426K05Rik	RIKEN cDNA 5830426K05 gene
1416272_at	1.75219	0.00228469	Lamtor3	late endosomal/lysosomal adaptor, MAPK and MTOR activator 3
1459659_at	1.75162	0.00645995	LOC100040377	uncharacterized LOC100040377
1460370_at	1.74934	0.00379132	Top1mt	DNA topoisomerase 1, mitochondrial
1448732_at	-1.74931	0.00375249	Ctsb	cathepsin B
1424987_at	-1.74893	0.0040197	5430435G22Rik	RIKEN cDNA 5430435G22 gene
1454617_at	-1.74569	0.00104974	Arrdc3	arrestin domain containing 3
1426030_a_at	-1.74519	0.00780978	Apeh	acylpeptide hydrolase
1453252_at	1.74229	0.00136092	Dus4l	dihydrouridine synthase 4-like (S. cerevisiae)
1419402_at	-1.74185	0.0136901	Mns1	meiosis-specific nuclear structural protein 1
1437110_at	-1.74172	0.00771153	2810474O19Rik	RIKEN cDNA 2810474O19 gene
1425891_a_at	-1.74138	0.00135212	Grtp1	GH regulated TBC protein 1
1440344_at	1.73914	0.00765241	Snord89	small nucleolar RNA, C/D box 89
1449049_at	-1.73857	0.00933724	Tlr1	toll-like receptor 1
1417985_at	-1.7371	0.00389662	Nrarp	Notch-regulated ankyrin repeat protein
1448276_at	1.73698	0.00178013	Tspan4	tetraspanin 4
1428675_at	-1.73601	0.00220592	1110049F12Rik	RIKEN cDNA 1110049F12 gene
1460324_at	1.73424	0.00161814	Dnmt3a	DNA methyltransferase 3A
1419606_a_at	1.7342	0.0204192	Tnnt1	troponin T1, skeletal, slow
1441059_at	-1.73355	0.000991884	1700049G17Rik	RIKEN cDNA 1700049G17 gene
1421087_at	1.73314	0.00283137	Per3	period homolog 3 (Drosophila)
1424092_at	-1.73184	0.0148352	Epb4.1	erythrocyte protein band 4.1
1434291_a_at	1.72868	0.0032862	Serf1	small EDRK-rich factor 1
1428647_at	-1.72834	0.00533796	Pbx1	pre B cell leukemia homeobox 1
1429958_x_at	1.72799	0.00188757	Haghl	hydroxyacylglutathione hydrolase-like
1449443_at	1.7279	0.0188794	Decr1	2,4-dienoyl CoA reductase 1, mitochondrial
1460651_at	1.72669	0.0020316	Lat	linker for activation of T cells
1440771_at	-1.72613	0.00887881	Zkscan1	zinc finger with KRAB and SCAN domains 1
1439050_at	-1.72412	0.00250738	Gclm	glutamate-cysteine ligase, modifier subunit
1415899_at	-1.72367	0.000595523	Junb	Jun-B oncogene
1449181_at	-1.72293	0.00747099	Fech	ferrochelatase
1428562_at	-1.72266	0.00313501	2210403K04Rik	RIKEN cDNA 2210403K04 gene
1423812_s_at	-1.72195	0.0119775	Vopp1	vesicular, overexpressed in cancer, prosurvival protein 1
1453317_a_at	1.72188	0.0217915	Khdrbs3	KH domain containing, RNA binding, signal transduction associated 3
1437234_x_at	1.72172	0.00377953	Prmt2	protein arginine N-methyltransferase 2
1428332_at	1.72131	0.0191254	Pik3ip1	phosphoinositide-3-kinase interacting protein 1
1449062_at	1.72125	0.00767285	Khk	ketohexokinase
1426243_at	1.72083	0.00135421	Cth	cystathionase (cystathionine gamma-lyase)
1428113_at	1.71818	0.0035482	Tmtc4	transmembrane and tetratricopeptide repeat containing 4
1422293_a_at	1.71762	0.0210268	Kctd1	potassium channel tetramerisation domain containing 1
1435664_at	1.71731	0.00188757	Zfp397	zinc finger protein 397
1454893_at	1.71673	0.00305317	Fam189b	family with sequence similarity 189, member B
1424918_at	1.71653	0.0182911	Tbc1d19	TBC1 domain family, member 19
1415743_at	-1.71608	0.00663896	Hdac5	histone deacetylase 5
1438055_at	1.71529	0.0478088	Rarres1	retinoic acid receptor responder (tazarotene induced) 1
1456353_at	-1.71473	0.0033078	Supt4h1	suppressor of Ty 4 homolog 1 (S. cerevisiae)
1418939_at	1.71435	0.0159929	Hlx	H2.0-like homeobox
1421288_at	1.71362	0.00283137	F2rl3	coagulation factor II (thrombin) receptor-like 3
1424296_at	-1.71058	0.00228469	Gclc	glutamate-cysteine ligase, catalytic subunit
1456748_a_at	1.70558	0.00845762	Nipsnap1	4-nitrophenylphosphatase domain and non-neuronal SNAP25-like protein homolog 1 (C. elegans)
1451139_at	1.70546	0.0435099	Slc39a4	solute carrier family 39 (zinc transporter), member 4
1459992_x_at	-1.70455	0.00825414	Cln8	ceroid-lipofuscinosis, neuronal 8
1460121_at	1.70324	0.0118263	9630010G10Rik	RIKEN cDNA 9630010G10 gene
1426782_at	1.70306	0.0109983	Gpr125	G protein-coupled receptor 125
1424584_a_at	-1.70151	0.0032862	Ranbp10	RAN binding protein 10
1450065_at	1.70144	0.00094411	Adcy7	adenylate cyclase 7
1426972_at	1.69872	0.0110273	Sec24d	Sec24 related gene family, member D (S. cerevisiae)
1417889_at	-1.69837	0.00971548	Apobec2	apolipoprotein B mRNA editing enzyme, catalytic polypeptide 2
1428271_at	-1.69273	0.00135421	Acbd4	acyl-Coenzyme A binding domain containing 4
1451190_a_at	-1.69104	0.0219178	Sbk1	SH3-binding kinase 1
1434248_at	1.68995	0.00791133	Prkch	protein kinase C, eta
1426363_x_at	1.68972	0.00836303	H2afy2	H2A histone family, member Y2
1428385_at	-1.68956	0.00496505	2008-03-01	membrane-associated ring finger (C3HC4) 8
1425062_at	-1.68854	0.00844825	Fcrl1	Fc receptor-like 1
1433673_at	-1.68657	0.0395928	E130309D14Rik	RIKEN cDNA E130309D14 gene
1418090_at	1.68455	0.00617088	Plvap	plasmalemma vesicle associated protein
1426513_at	1.68233	0.00348857	Rbm28	RNA binding motif protein 28
1417244_a_at	-1.67938	0.0224121	Irf7	interferon regulatory factor 7
1450513_at	1.67841	0.0449793	Cd33	CD33 antigen
1421077_at	-1.67812	0.00258152	Sertad3	SERTA domain containing 3
1456482_at	-1.6781	0.0196663	Pik3r3	phosphatidylinositol 3 kinase, regulatory subunit, polypeptide 3 (p55)
1419609_at	1.67718	0.0219159	Ccr1	chemokine (C-C motif) receptor 1
1449519_at	-1.67689	0.0147985	Gadd45a	growth arrest and DNA-damage-inducible 45 alpha
1439864_at	1.67616	0.00383518	Ccdc40	coiled-coil domain containing 40
1441412_s_at	1.67556	0.018112	Trim45	tripartite motif-containing 45
1421059_a_at	1.67508	0.000555923	Alg2	asparagine-linked glycosylation 2 homolog (yeast, alpha-1,3-mannosyltransferase)
1417741_at	1.67448	0.0388033	Pygl	liver glycogen phosphorylase
1428572_at	1.67249	0.00794967	Basp1	brain abundant, membrane attached signal protein 1
1433959_at	1.66962	0.00217873	Zmat4	zinc finger, matrin type 4
1451798_at	1.66809	0.0210052	Il1rn	interleukin 1 receptor antagonist
1426785_s_at	-1.66745	0.00469995	Mgll	monoglyceride lipase
1429197_s_at	1.6667	0.00836303	Rabgap1l	RAB GTPase activating protein 1-like
1426917_s_at	-1.66657	0.00411659	Scrn3	secernin 3
1419248_at	-1.6662	0.00883101	Rgs2	regulator of G-protein signaling 2
1457459_at	-1.66601	0.00556583	AU014973	expressed sequence AU014973
1441081_a_at	1.66558	0.0263352	1110038B12Rik	RIKEN cDNA 1110038B12 gene
1418746_at	-1.66547	0.00496505	Pnkd	paroxysmal nonkinesiogenic dyskinesia
1447448_s_at	-1.66444	0.00576281	Klf6	Kruppel-like factor 6
1426475_at	-1.66341	0.006474	Hmbs	hydroxymethylbilane synthase
1422303_a_at	1.66196	0.00551646	Tnfrsf18	tumor necrosis factor receptor superfamily, member 18
1418517_at	1.65789	0.0149347	Irx3	Iroquois related homeobox 3 (Drosophila)
1425374_at	-1.6578	0.000663488	Oas3	2'-5' oligoadenylate synthetase 3
1426794_at	1.65623	0.00407222	Ptprs	protein tyrosine phosphatase, receptor type, S
1454962_at	-1.6562	0.0116366	Spire1	spire homolog 1 (Drosophila)
1448377_at	1.6558	0.0297824	Slpi	secretory leukocyte peptidase inhibitor
1433826_at	1.6517	0.00383518	Tspyl3	TSPY-like 3
1449193_at	-1.65157	0.0424665	Cd5l	CD5 antigen-like
1433641_at	1.65136	0.00383518	Smad5	MAD homolog 5 (Drosophila)
1447800_x_at	1.6486	0.0133045	Tcn2	transcobalamin 2
1449126_at	1.64845	0.0344957	Zfp90	zinc finger protein 90
1453372_at	1.64672	0.011039	Dnajc1	DnaJ (Hsp40) homolog, subfamily C, member 1
1430554_at	-1.64611	0.0395857	Lrig3	leucine-rich repeats and immunoglobulin-like domains 3
1417552_at	-1.64492	0.00278456	Fap	fibroblast activation protein
1428260_at	-1.64314	0.00965643	Atl1	atlastin GTPase 1
1428564_at	1.64203	0.00134803	Zfp579	zinc finger protein 579
1433751_at	1.63904	0.028287	Slc39a10	solute carrier family 39 (zinc transporter), member 10
1456509_at	1.63815	0.00890538	1110032F04Rik	RIKEN cDNA 1110032F04 gene
1449048_s_at	1.63795	0.00298987	Rab4a	RAB4A, member RAS oncogene family
1451024_at	1.63795	0.00250738	S1pr4	sphingosine-1-phosphate receptor 4
1442087_at	-1.63557	0.0046871	H3f3a	H3 histone, family 3A
1438751_at	-1.63521	0.017859	Slc30a10	solute carrier family 30, member 10
1417039_a_at	1.63411	0.00201684	Cul7	cullin 7
1427434_at	1.63407	0.015935	Naip6	NLR family, apoptosis inhibitory protein 6
1445938_at	1.63395	0.00659008	5930427L02Rik	RIKEN cDNA 5930427L02 gene
1432669_at	-1.63367	0.008144	9030420N05Rik	RIKEN cDNA 9030420N05 gene
1450893_a_at	-1.63236	0.00151675	Ubap1	ubiquitin-associated protein 1
1424596_s_at	1.63232	0.00118804	Lmcd1	LIM and cysteine-rich domains 1
1440109_at	-1.62988	0.0349587	D7Ertd413e	DNA segment, Chr 7, ERATO Doi 413, expressed
1434550_at	1.62862	0.00220592	3830406C13Rik	RIKEN cDNA 3830406C13 gene
1451783_a_at	1.62659	0.0195223	Kifap3	kinesin-associated protein 3
1451634_at	1.62541	0.00870487	Airn	antisense Igf2r RNA
1417477_at	-1.62524	0.00283137	Gm16515	predicted gene, Gm16515
1451386_at	-1.62477	0.0269723	Blvrb	biliverdin reductase B (flavin reductase (NADPH))
1451326_at	1.62454	0.00382975	Abhd14b	abhydrolase domain containing 14b
1437873_at	1.62438	0.0244288	Zfp799	zinc finger protein 799
1420919_at	-1.62409	0.00957718	Sgk3	serum/glucocorticoid regulated kinase 3
1434222_at	1.62318	0.00186643	Sipa1l1	signal-induced proliferation-associated 1 like 1
1436994_a_at	-1.62071	0.00772423	Hist1h1c	histone cluster 1, H1c
1431302_a_at	1.62045	0.00212969	Nudt7	nudix (nucleoside diphosphate linked moiety X)-type motif 7
1450484_a_at	-1.6203	0.00586925	Cmpk2	cytidine monophosphate (UMP-CMP) kinase 2, mitochondrial
1439259_x_at	-1.6193	0.0116366	Abhd4	abhydrolase domain containing 4
1430165_at	-1.61875	0.00603299	Stk17b	serine/threonine kinase 17b (apoptosis-inducing)
1419451_at	-1.6186	0.00581134	Fzr1	fizzy/cell division cycle 20 related 1 (Drosophila)
1418219_at	1.61828	0.0218658	Il15	interleukin 15
1431619_a_at	1.61793	0.0140518	Dtnbp1	dystrobrevin binding protein 1
1434532_at	1.61755	0.00842569	Csrnp2	cysteine-serine-rich nuclear protein 2
1430367_at	-1.61669	0.0233037	Stambpl1	STAM binding protein like 1
1438109_at	1.61567	0.0271207	Clca5	chloride channel calcium activated 5
1442151_at	-1.61497	0.0032862	D230040A04Rik	RIKEN cDNA D230040A04 gene
1422538_at	1.61455	0.00542297	Extl2	exostoses (multiple)-like 2
1436446_at	-1.61333	0.00159238	2310007O11Rik	RIKEN cDNA 2310007O11 gene
1426680_at	1.61192	0.0135403	Sepn1	selenoprotein N, 1
1460319_at	1.61062	0.00480373	Fut8	fucosyltransferase 8
1459917_at	-1.60804	0.00804842	Ggnbp2	gametogenetin binding protein 2
1460447_at	1.60681	0.00674026	Pus7l	pseudouridylate synthase 7 homolog (S. cerevisiae)-like
1436080_at	-1.6064	0.0320562	AW011738	expressed sequence AW011738
1451244_a_at	1.60573	0.010134	Zfp422	zinc finger protein 422
1427339_at	1.60515	0.0153633	Slc30a2	solute carrier family 30 (zinc transporter), member 2
1416586_at	1.60164	0.00835105	Zfp239	zinc finger protein 239
1417952_at	1.60072	0.0364	Cyp2j6	cytochrome P450, family 2, subfamily j, polypeptide 6
1451702_at	1.60038	0.00718375	Cmtm7	CKLF-like MARVEL transmembrane domain containing 7
1448626_at	1.59895	0.0036756	Cdk5rap1	CDK5 regulatory subunit associated protein 1
1425007_at	1.59733	0.0164099	Zfp566	zinc finger protein 566
1439960_at	1.59512	0.00128645	Rpusd2	RNA pseudouridylate synthase domain containing 2
1432164_a_at	1.59393	0.0177535	Gcsh	glycine cleavage system protein H (aminomethyl carrier)
1441693_at	1.59151	0.00685512	Adamts3	a disintegrin-like and metallopeptidase (reprolysin type) with thrombospondin type 1 motif, 3
1451077_at	1.59082	0.00729748	Rpl5	ribosomal protein L5
1432946_at	1.59066	0.00799707	5230400M06Rik	RIKEN cDNA 5230400M06 gene
1437421_at	-1.59022	0.0310256	6330509M05Rik	RIKEN cDNA 6330509M05 gene
1419495_at	1.58949	0.0161913	Immp2l	IMP2 inner mitochondrial membrane peptidase-like (S. cerevisiae)
1421098_at	1.58878	0.0107398	Stap1	signal transducing adaptor family member 1
1452324_at	1.58836	0.0328348	Pvt1	plasmacytoma variant translocation 1
1422524_at	-1.58784	0.0217915	Abcb6	ATP-binding cassette, sub-family B (MDR/TAP), member 6
1448467_a_at	-1.58723	0.00665048	Ehbp1l1	EH domain binding protein 1-like 1
1421267_a_at	1.58656	0.00281177	Cited2	Cbp/p300-interacting transactivator, with Glu/Asp-rich carboxy-terminal domain, 2
1442903_at	1.58613	0.0239156	4732423E21Rik	RIKEN cDNA 4732423E21 gene
1452106_at	1.58352	0.00718375	Npnt	nephronectin
1416211_a_at	1.5833	0.000706873	Ptn	pleiotrophin
1448592_at	1.58187	0.0135677	Crtap	cartilage associated protein
1452606_at	1.58119	0.00754821	Mnd1	meiotic nuclear divisions 1 homolog (S. cerevisiae)
1435016_at	-1.57973	0.0120668	Trak2	trafficking protein, kinesin binding 2
1426239_s_at	1.57971	0.0186054	Arrb2	arrestin, beta 2
1434112_at	1.57908	0.0100007	Lphn2	latrophilin 2
1452233_at	1.57863	0.00377953	Abcc1	ATP-binding cassette, sub-family C (CFTR/MRP), member 1
1434465_x_at	1.5785	0.00111286	Vldlr	very low density lipoprotein receptor
1446783_at	-1.57802	0.0163188	Gadd45gip1	growth arrest and DNA-damage-inducible, gamma interacting protein 1
1421457_a_at	1.57697	0.000951888	Samsn1	SAM domain, SH3 domain and nuclear localization signals, 1
1426404_a_at	-1.57586	0.00289365	Rnf11	ring finger protein 11
1441631_at	-1.57554	0.00765241	Ddx24	DEAD (Asp-Glu-Ala-Asp) box polypeptide 24
1448727_at	1.57406	0.00754821	Tle6	transducin-like enhancer of split 6, homolog of Drosophila E(spl)
1415975_at	-1.57333	0.0134048	Carhsp1	calcium regulated heat stable protein 1
1444811_at	-1.5722	0.0180441	Sec62	SEC62 homolog (S. cerevisiae)
1424850_at	-1.57149	0.00242043	Map3k1	mitogen-activated protein kinase kinase kinase 1
1436122_at	1.57066	0.00555754	Zfp667	zinc finger protein 667
1415978_at	-1.57036	0.0393939	Tubb3	tubulin, beta 3 class III
1436124_at	-1.56864	0.0079427	Pcyt1b	phosphate cytidylyltransferase 1, choline, beta isoform
1455220_at	1.56815	0.00496505	Frat2	frequently rearranged in advanced T cell lymphomas 2
1455422_x_at	-1.56565	0.00151675	2004-09-01	septin 4
1450522_a_at	-1.56513	0.00674026	H1f0	H1 histone family, member 0
1417575_at	-1.56425	0.00286181	Otub2	OTU domain, ubiquitin aldehyde binding 2
1417423_at	-1.56226	0.00335936	Grina	glutamate receptor, ionotropic, N-methyl D-aspartate-associated protein 1 (glutamate binding)
1454650_at	1.56071	0.00178909	Trim35	tripartite motif-containing 35
1421844_at	1.55901	0.0136589	Il1rap	interleukin 1 receptor accessory protein
1433905_at	-1.55803	0.00328863	Akap7	A kinase (PRKA) anchor protein 7
1435985_at	1.55723	0.0134882	Farp2	FERM, RhoGEF and pleckstrin domain protein 2
1454628_at	1.55714	0.00595692	Iffo1	intermediate filament family orphan 1
1424343_a_at	1.55537	0.00299906	Eif1a	eukaryotic translation initiation factor 1A
1418359_at	-1.55485	0.0379854	Wbscr27	Williams Beuren syndrome chromosome region 27 (human)
1423319_at	1.55483	0.0013936	Hhex	hematopoietically expressed homeobox
1434975_x_at	1.55396	0.00114437	Pisd-ps3	phosphatidylserine decarboxylase, pseudogene 3
1431820_at	1.55352	0.00111215	4632404H12Rik	RIKEN cDNA 4632404H12 gene
1416956_at	1.55291	0.00503996	Kcnab2	potassium voltage-gated channel, shaker-related subfamily, beta member 2
1452011_a_at	1.55217	0.0056995	Uxs1	UDP-glucuronate decarboxylase 1
1430421_a_at	1.55036	0.0288927	Tmem205	transmembrane protein 205
1450957_a_at	-1.55033	0.00805191	Sqstm1	sequestosome 1
1421260_a_at	1.54919	0.0283532	Srm	spermidine synthase
1448474_at	-1.54769	0.0024676	Nek7	NIMA (never in mitosis gene a)-related expressed kinase 7
1435655_at	1.54655	0.00763901	Rpl12	ribosomal protein L12
1443969_at	1.54613	0.00593933	Irs2	insulin receptor substrate 2
1450626_at	1.54407	0.0245697	Manba	mannosidase, beta A, lysosomal
1460719_a_at	1.54296	0.0155535	P2rx1	purinergic receptor P2X, ligand-gated ion channel, 1
1459871_x_at	-1.54265	0.00841292	2002-03-01	membrane-associated ring finger (C3HC4) 2
1435801_at	1.54189	0.0126189	Fktn	fukutin
1417602_at	1.54111	0.00573276	Per2	period homolog 2 (Drosophila)
1417807_at	-1.54081	0.00323811	Ufsp1	UFM1-specific peptidase 1
1428694_at	1.54053	0.00453436	Mir17hg	MIR17 host gene 1 (non-protein coding)
1454957_at	1.54044	0.00311805	Nob1	NIN1/RPN12 binding protein 1 homolog (S. cerevisiae)
1437277_x_at	-1.5403	0.0128189	Tgm2	transglutaminase 2, C polypeptide
1419256_at	1.53958	0.0358306	Spnb2	spectrin beta 2
1438892_at	-1.53909	0.0358726	Dep1	diabetic embryopathy 1
1458150_at	-1.53836	0.00251885	Ambra1	autophagy/beclin 1 regulator 1
1424243_at	1.53782	0.00122653	Rwdd4a	RWD domain containing 4A
1440275_at	1.53662	0.000857222	Runx3	runt related transcription factor 3
1448950_at	-1.53493	0.00127075	Il1r1	interleukin 1 receptor, type I
1437606_at	1.53297	0.00101701	Btbd19	BTB (POZ) domain containing 19
1430109_at	-1.53171	0.00323811	4833412E19Rik	RIKEN cDNA 4833412E19 gene
1424929_a_at	-1.5316	0.00829271	Trim26	tripartite motif-containing 26
1434600_at	-1.52972	0.0294938	Tjp2	tight junction protein 2
1416432_at	1.52787	0.00313501	Pfkfb3	6-phosphofructo-2-kinase/fructose-2,6-biphosphatase 3
1422449_s_at	1.52771	0.0234198	Rcn2	reticulocalbin 2
1455520_at	1.52723	0.00856112	Ppp2r5c	protein phosphatase 2, regulatory subunit B (B56), gamma isoform
1457021_x_at	-1.52596	0.00722312	Amhr2	anti-Mullerian hormone type 2 receptor
1443698_at	-1.52369	0.0285631	Xaf1	XIAP associated factor 1
1436384_at	1.52338	0.00155789	Rps10	ribosomal protein S10
1416383_a_at	-1.52102	0.00168147	Pcx	pyruvate carboxylase
1426501_a_at	-1.51948	0.0338992	Tifa	TRAF-interacting protein with forkhead-associated domain
1429065_at	1.51853	0.00250738	Ikbip	IKBKB interacting protein
1452992_at	1.51837	0.00183726	Cdc26	cell division cycle 26
1424949_at	1.51747	0.00611674	Huwe1	HECT, UBA and WWE domain containing 1
1438856_x_at	1.51673	0.0117473	Serpinb5	serine (or cysteine) peptidase inhibitor, clade B, member 5
1417473_a_at	-1.51668	0.0118886	Ppcs	phosphopantothenoylcysteine synthetase
1428074_at	1.51399	0.0157826	Tmem158	transmembrane protein 158
1436795_at	-1.51351	0.00118961	Cnst	consortin, connexin sorting protein
1418483_a_at	1.51316	0.0102702	Ggta1	glycoprotein galactosyltransferase alpha 1, 3
1417208_at	1.51266	0.0266967	Amacr	alpha-methylacyl-CoA racemase
1456117_at	1.51226	0.0178885	Rrp1b	ribosomal RNA processing 1 homolog B (S. cerevisiae)
1433658_x_at	1.51156	0.00621306	Pcbp4	poly(rC) binding protein 4
1439380_x_at	-1.51154	0.00112422	Meg3	maternally expressed 3
1459713_s_at	1.50971	0.0457047	Ano1	anoctamin 1, calcium activated chloride channel
1429088_at	-1.50892	0.0142814	Lbh	limb-bud and heart
1435275_at	-1.5087	0.0175894	Cox6b2	cytochrome c oxidase subunit VIb polypeptide 2
1433733_a_at	1.50852	0.0210054	Cry1	cryptochrome 1 (photolyase-like)
1417493_at	1.50845	0.00137225	Bmi1	Bmi1 polycomb ring finger oncogene
1457281_at	1.50691	0.0065096	Dnajc21	DnaJ (Hsp40) homolog, subfamily C, member 21
1438197_at	-1.50671	0.00282781	Vezt	vezatin, adherens junctions transmembrane protein
1424382_at	1.50572	0.0217341	Rcn3	reticulocalbin 3, EF-hand calcium binding domain
1439503_at	1.50557	0.00502146	Zfp28	zinc finger protein 28
1435841_s_at	1.50552	0.0138143	Suclg2	succinate-Coenzyme A ligase, GDP-forming, beta subunit
1416429_a_at	-1.50529	0.00423434	Cat	catalase
1431131_s_at	1.50414	0.0026303	A630007B06Rik	RIKEN cDNA A630007B06 gene
1424098_at	1.50331	0.0036756	Elovl7	ELOVL family member 7, elongation of long chain fatty acids (yeast)
1424337_at	-1.5031	0.00229923	Snx15	sorting nexin 15
1446498_at	1.50305	0.0489535	Il20ra	interleukin 20 receptor, alpha
1444197_at	1.50304	0.0220093	Rinl	Ras and Rab interactor-like
1460541_at	1.503	0.00683402	Slc7a6	solute carrier family 7 (cationic amino acid transporter, y+ system), member 6
1455391_at	-1.50225	0.00407222	Rad23a	RAD23a homolog (S. cerevisiae)
1425797_a_at	1.50147	0.00250738	Syk	spleen tyrosine kinase
1435744_at	1.49777	0.00617088	6720401G13Rik	RIKEN cDNA 6720401G13 gene
1435337_at	1.49736	0.00801059	Tshz3	teashirt zinc finger family member 3
1420540_a_at	-1.49461	0.00319602	Rit1	Ras-like without CAAX 1
1420895_at	1.49386	0.00600084	Tgfbr1	transforming growth factor, beta receptor I
1452340_at	1.49198	0.00897811	Zfp518b	zinc finger protein 518B
1439153_at	-1.49161	0.0404998	Rnf144b	ring finger protein 144B
1453004_at	-1.49127	0.00383518	Slc22a23	solute carrier family 22, member 23
1434087_at	-1.49074	0.0190825	Mthfr	5,10-methylenetetrahydrofolate reductase
1442494_at	-1.49001	0.00556583	C79242	expressed sequence C79242
1433532_a_at	-1.48838	0.00665669	Mbp	myelin basic protein
1455991_at	1.48804	0.0194697	Ccbl2	cysteine conjugate-beta lyase 2
1438299_at	1.48739	0.00674026	9230108I15Rik	RIKEN cDNA 9230108I15 gene
1420631_a_at	1.48726	0.00183726	Blcap	bladder cancer associated protein homolog (human)
1457302_at	1.48705	0.00559207	Slc20a2	solute carrier family 20, member 2
1452132_at	-1.48664	0.00887881	Tlcd1	TLC domain containing 1
1454819_at	-1.48578	0.021794	Plekha8	pleckstrin homology domain containing, family A (phosphoinositide binding specific) member 8
1460234_at	-1.48484	0.00685512	Wdr81	WD repeat domain 81
1430191_at	-1.48444	0.00546551	9130004J05Rik	RIKEN cDNA 9130004J05 gene
1442897_at	-1.48438	0.0105556	Fam13b	family with sequence similarity 13, member B
1429816_at	1.48406	0.00592094	Armc3	armadillo repeat containing 3
1434026_at	1.48355	0.00486557	Atp8b2	ATPase, class I, type 8B, member 2
1435786_at	-1.48326	0.00217873	Klhl12	kelch-like 12 (Drosophila)
1448273_at	-1.48324	0.0276045	Gss	glutathione synthetase
1422807_at	-1.48314	0.00106847	Arf5	ADP-ribosylation factor 5
1427170_at	1.48232	0.00348857	Psma8	proteasome (prosome, macropain) subunit, alpha type, 8
1429590_at	-1.48207	0.00479571	Tacc1	transforming, acidic coiled-coil containing protein 1
1448327_at	1.48167	0.00282781	Actn2	actinin alpha 2
1419463_at	1.48143	0.0102883	Clca2	chloride channel calcium activated 2
1454840_at	1.48018	0.0288852	Mccc2	methylcrotonoyl-Coenzyme A carboxylase 2 (beta)
1435344_at	-1.47991	0.0212789	Tfdp2	transcription factor Dp 2
1448398_s_at	1.47952	0.0464059	Rpl22	ribosomal protein L22
1433639_at	-1.47952	0.00768634	Fam117a	family with sequence similarity 117, member A
1451196_at	-1.4795	0.00135421	Ypel5	yippee-like 5 (Drosophila)
1422445_at	1.47888	0.0168457	Itga6	integrin alpha 6
1430163_at	-1.47714	0.00136564	Rab43	RAB43, member RAS oncogene family
1424733_at	1.47602	0.0299598	P2ry14	purinergic receptor P2Y, G-protein coupled, 14
1457043_at	1.47596	0.0034878	B3galtl	beta 1,3-galactosyltransferase-like
1434831_a_at	-1.47594	0.00195256	Foxo3	forkhead box O3
1448126_at	1.47583	0.00283137	Fam60a	family with sequence similarity 60, member A
1434278_at	1.47334	0.00844825	Mtm1	X-linked myotubular myopathy gene 1
1435463_s_at	-1.47246	0.0184004	Myo1d	myosin ID
1436584_at	1.47216	0.0200664	Spry2	sprouty homolog 2 (Drosophila)
1431892_a_at	-1.47177	0.00283137	Plcd3	phospholipase C, delta 3
1422031_a_at	-1.47093	0.00684048	Zfand6	zinc finger, AN1-type domain 6
1419798_at	1.47092	0.00135421	2610019E17Rik	RIKEN cDNA 2610019E17 gene
1441069_at	1.47052	0.00167493	Zdhhc23	zinc finger, DHHC domain containing 23
1457434_s_at	1.46785	0.0178885	Ptpla	protein tyrosine phosphatase-like (proline instead of catalytic arginine), member a
1455124_at	1.46652	0.00298649	Trim68	tripartite motif-containing 68
1434331_at	1.46651	0.00412741	Eif2c1	eukaryotic translation initiation factor 2C, 1
1441228_at	-1.46631	0.00151675	Apold1	apolipoprotein L domain containing 1
1434105_at	1.46566	0.00114437	Epm2aip1	EPM2A (laforin) interacting protein 1
1417848_at	1.46549	0.00904393	Zfp704	zinc finger protein 704
1418909_at	-1.46452	0.00447545	Ermap	erythroblast membrane-associated protein
1439691_at	-1.46368	0.00611674	D5Ertd579e	DNA segment, Chr 5, ERATO Doi 579, expressed
1440343_at	1.46235	0.00542297	Rps6ka5	ribosomal protein S6 kinase, polypeptide 5
1424977_at	1.4618	0.016188	Ppp1r42	protein phosphatase 1, regulatory subunit 42
1449056_at	1.46149	0.0302582	E330009J07Rik	RIKEN cDNA E330009J07 gene
1460377_a_at	-1.46071	0.00236662	Tmem8	transmembrane protein 8 (five membrane-spanning domains)
1435469_at	1.45911	0.00526561	Qsox2	quiescin Q6 sulfhydryl oxidase 2
1418014_a_at	-1.45895	0.00613503	B4galt1	UDP-Gal:betaGlcNAc beta 1,4- galactosyltransferase, polypeptide 1
1425514_at	-1.45868	0.00719727	Pik3r1	phosphatidylinositol 3-kinase, regulatory subunit, polypeptide 1 (p85 alpha)
1434603_at	-1.45835	0.00286181	Med13l	mediator complex subunit 13-like
1421947_at	1.45709	0.0340374	Gng12	guanine nucleotide binding protein (G protein), gamma 12
1448226_at	-1.45682	0.0103885	Rrm2	ribonucleotide reductase M2
1449110_at	-1.45521	0.0289533	Rhob	ras homolog gene family, member B
1424917_a_at	-1.45501	0.00890361	Wipi1	WD repeat domain, phosphoinositide interacting 1
1428498_at	1.4536	0.00306103	Rnf219	ring finger protein 219
1440315_at	1.45263	0.041015	Mbnl1	muscleblind-like 1 (Drosophila)
1441761_at	1.45158	0.00336597	Sla	src-like adaptor
1455249_at	-1.44969	0.00438712	Slc36a4	solute carrier family 36 (proton/amino acid symporter), member 4
1452879_at	1.44917	0.00978113	Synpo2	synaptopodin 2
1455694_at	1.44856	0.0409183	Nbeal2	neurobeachin-like 2
1426631_at	1.44797	0.0131967	Pus7	pseudouridylate synthase 7 homolog (S. cerevisiae)
1418774_a_at	-1.44512	0.00853653	Atp7a	ATPase, Cu++ transporting, alpha polypeptide
1434070_at	1.44495	0.0247795	Jag1	jagged 1
1416498_at	-1.44474	0.0116366	Ppic	peptidylprolyl isomerase C
1427342_at	1.44451	0.0373314	Fastkd1	FAST kinase domains 1
1430362_at	-1.44427	0.0040197	5730409N24Rik	RIKEN cDNA 5730409N24 gene
1435229_at	1.44313	0.00691285	Gramd1b	GRAM domain containing 1B
1454465_at	-1.44308	0.0373265	5830435N06Rik	RIKEN cDNA 5830435N06 gene
1424083_at	-1.44226	0.00829271	Rod1	ROD1 regulator of differentiation 1 (S. pombe)
1460556_at	-1.44096	0.00136564	Micall1	microtubule associated monoxygenase, calponin and LIM domain containing -like 1
1418915_at	1.44024	0.00842569	Mmachc	methylmalonic aciduria cblC type, with homocystinuria
1456689_at	-1.43951	0.00157816	Rnf10	ring finger protein 10
1449046_a_at	-1.43917	0.0214767	Josd2	Josephin domain containing 2
1451199_at	1.43829	0.00798952	Qtrtd1	queuine tRNA-ribosyltransferase domain containing 1
1457878_at	1.43823	0.00319602	C430042M11Rik	RIKEN cDNA C430042M11 gene
1453748_a_at	-1.43689	0.0284901	Kif23	kinesin family member 23
1447526_at	-1.43677	0.00850445	D5Ertd255e	DNA segment, Chr 5, ERATO Doi 255, expressed
1452665_at	1.43595	0.0236166	Ttc27	tetratricopeptide repeat domain 27
1448740_at	1.43529	0.0136901	Rangrf	RAN guanine nucleotide release factor
1450004_at	1.4343	0.0424508	Tslp	thymic stromal lymphopoietin
1454666_at	-1.43401	0.00977277	Klf3	Kruppel-like factor 3 (basic)
1417793_at	-1.4339	0.00526561	Irgm2	immunity-related GTPase family M member 2
1416203_at	-1.43347	0.0233198	Aqp1	aquaporin 1
1421137_a_at	1.43334	0.0468269	Pkib	protein kinase inhibitor beta, cAMP dependent, testis specific
1427974_s_at	1.43329	0.00490372	Cacna1d	calcium channel, voltage-dependent, L type, alpha 1D subunit
1431830_at	1.43209	0.00212969	Zfp329	zinc finger protein 329
1460624_at	-1.42978	0.00283137	6330564D18Rik	RIKEN cDNA 6330564D18 gene
1452232_at	-1.42929	0.0307984	Galnt7	UDP-N-acetyl-alpha-D-galactosamine: polypeptide N-acetylgalactosaminyltransferase 7
1436506_a_at	1.42899	0.0111524	Snhg6	small nucleolar RNA host gene (non-protein coding) 6
1431106_a_at	1.42898	0.00807318	9530053H05Rik	RIKEN cDNA 9530053H05 gene
1443923_at	-1.42854	0.0203004	Akap13	A kinase (PRKA) anchor protein 13
1420745_a_at	-1.42848	0.00514973	Ccndbp1	cyclin D-type binding-protein 1
1448923_at	1.4282	0.00674167	Prkra	protein kinase, interferon inducible double stranded RNA dependent activator
1456079_x_at	1.42775	0.0374255	Apex1	apurinic/apyrimidinic endonuclease 1
1434404_at	1.42741	0.00565335	Fam73a	family with sequence similarity 73, member A
1422053_at	1.4258	0.04155	Inhba	inhibin beta-A
1449508_at	1.42567	0.0210052	Il27ra	interleukin 27 receptor, alpha
1427324_at	-1.42515	0.00313501	Tmem120b	transmembrane protein 120B
1439845_at	1.42503	0.00181721	Hp1bp3	heterochromatin protein 1, binding protein 3
1422820_at	-1.42474	0.00315556	Lipe	lipase, hormone sensitive
1448075_at	-1.42332	0.0100172	AA408251	expressed sequence AA408251
1452411_at	1.42246	0.0126832	Lrrc1	leucine rich repeat containing 1
1451277_at	1.4222	0.0143702	Zadh2	zinc binding alcohol dehydrogenase, domain containing 2
1451339_at	-1.42215	0.0103017	Suox	sulfite oxidase
1437302_at	-1.42163	0.0102594	Adrb2	adrenergic receptor, beta 2
1449254_at	-1.42116	0.00503996	Spp1	secreted phosphoprotein 1
1437699_at	1.42112	0.00235606	E430014B02Rik	RIKEN cDNA E430014B02 gene
1456739_x_at	1.42077	0.00807561	Armcx2	armadillo repeat containing, X-linked 2
1434714_at	-1.41847	0.0184021	Ero1lb	ERO1-like beta (S. cerevisiae)
1425628_a_at	1.41759	0.00387941	Gtf2i	general transcription factor II I
1448026_at	1.41694	0.0339487	Chd7	chromodomain helicase DNA binding protein 7
1428331_at	-1.41671	0.0190825	2210016F16Rik	RIKEN cDNA 2210016F16 gene
1428245_at	1.41669	0.0175382	G6pc3	glucose 6 phosphatase, catalytic, 3
1436520_at	-1.41614	0.00794432	Ahnak2	AHNAK nucleoprotein 2
1416065_a_at	1.4156	0.00283137	Ankrd10	ankyrin repeat domain 10
1419369_at	1.41463	0.00340322	Rnf138	ring finger protein 138
1437327_x_at	1.41437	0.0217341	Enoph1	enolase-phosphatase 1
1434507_at	1.41411	0.00972465	Npepl1	aminopeptidase-like 1
1452833_at	1.41182	0.00791234	Rapgef2	Rap guanine nucleotide exchange factor (GEF) 2
1424265_at	1.4107	0.0322892	Npl	N-acetylneuraminate pyruvate lyase
1415950_a_at	1.41011	0.0173888	Pebp1	phosphatidylethanolamine binding protein 1
1428329_a_at	-1.40837	0.00442407	Ift80	intraflagellar transport 80 homolog (Chlamydomonas)
1443897_at	-1.4083	0.0206896	Ddit3	DNA-damage inducible transcript 3
1442700_at	-1.40689	0.0478808	Pde4b	phosphodiesterase 4B, cAMP specific
1441218_at	1.40666	0.0329643	Ttc21a	tetratricopeptide repeat domain 21A
1419360_a_at	1.40648	0.00476466	Ss18	synovial sarcoma translocation, Chromosome 18
1452145_at	1.40573	0.0270322	H6pd	hexose-6-phosphate dehydrogenase (glucose 1-dehydrogenase)
1423122_at	-1.4042	0.0082492	Avpi1	arginine vasopressin-induced 1
1428468_at	-1.40406	0.00250738	3110043O21Rik	RIKEN cDNA 3110043O21 gene
1457701_at	1.40309	0.00740824	Tmem136	transmembrane protein 136
1445546_at	1.40182	0.0244288	AI844685	expressed sequence AI844685
1420630_at	-1.40057	0.00674026	8430419L09Rik	RIKEN cDNA 8430419L09 gene
1425179_at	1.40047	0.0264865	Shmt1	serine hydroxymethyltransferase 1 (soluble)
1452945_at	1.40021	0.0143029	Zfp157	zinc finger protein 157
1433581_at	1.39921	0.00765241	1190002N15Rik	RIKEN cDNA 1190002N15 gene
1424232_a_at	1.39877	0.00315556	Ftsjd1	FtsJ methyltransferase domain containing 1
1424226_at	1.39793	0.00704765	9030617O03Rik	RIKEN cDNA 9030617O03 gene
1436309_at	1.39702	0.0283305	Neto2	neuropilin (NRP) and tolloid (TLL)-like 2
1450266_at	-1.39608	0.0363235	Scn10a	sodium channel, voltage-gated, type X, alpha
1437798_at	1.3958	0.0036756	6720422M22Rik	RIKEN cDNA 6720422M22 gene
1451064_a_at	1.39554	0.0490668	Psat1	phosphoserine aminotransferase 1
1449814_at	1.3955	0.0110965	Frat1	frequently rearranged in advanced T cell lymphomas
1450191_a_at	1.39526	0.0276697	Sox13	SRY-box containing gene 13
1440252_at	1.39516	0.0223795	H2afj	H2A histone family, member J
1457997_at	1.39446	0.00576281	Mboat7	membrane bound O-acyltransferase domain containing 7
1451703_s_at	1.39425	0.00328863	Aprt	adenine phosphoribosyl transferase
1417143_at	1.39286	0.00220592	Lpar1	lysophosphatidic acid receptor 1
1416402_at	-1.39162	0.0040197	Abcb10	ATP-binding cassette, sub-family B (MDR/TAP), member 10
1428281_at	1.39127	0.0266779	Trub1	TruB pseudouridine (psi) synthase homolog 1 (E. coli)
1428775_at	1.39032	0.00220592	1110008L16Rik	RIKEN cDNA 1110008L16 gene
1423482_at	-1.38996	0.0109895	Uros	uroporphyrinogen III synthase
1419450_at	-1.38976	0.0207334	Ormdl3	ORM1-like 3 (S. cerevisiae)
1430979_a_at	-1.38948	0.0164904	Prdx2	peroxiredoxin 2
1423768_at	-1.3889	0.0288452	Unc93b1	unc-93 homolog B1 (C. elegans)
1416007_at	1.38881	0.00990701	Satb1	special AT-rich sequence binding protein 1
1436164_at	-1.38764	0.00562965	Slc30a1	solute carrier family 30 (zinc transporter), member 1
1452519_a_at	-1.38762	0.00822325	Zfp36	zinc finger protein 36
1427084_a_at	-1.38707	0.00643599	Map4k5	mitogen-activated protein kinase kinase kinase kinase 5
1424433_at	1.38694	0.013716	Msrb2	methionine sulfoxide reductase B2
1435899_at	1.38677	0.0167614	Kdsr	3-ketodihydrosphingosine reductase
1456634_at	1.3866	0.0159929	9830001H06Rik	RIKEN cDNA 9830001H06 gene
1451980_at	1.38584	0.00332328	Casd1	CAS1 domain containing 1
1417348_at	1.38496	0.00872953	2310039H08Rik	RIKEN cDNA 2310039H08 gene
1456256_at	-1.38356	0.0319871	Eif5	eukaryotic translation initiation factor 5
1448489_at	1.38253	0.0036756	Pafah2	platelet-activating factor acetylhydrolase 2
1438824_at	-1.38209	0.0178051	Slc20a1	solute carrier family 20, member 1
1423762_at	1.38203	0.00875821	Adck1	aarF domain containing kinase 1
1428842_a_at	1.38203	0.0200664	Ngfrap1	nerve growth factor receptor (TNFRSF16) associated protein 1
1432056_at	1.38153	0.00638853	Cpvl	carboxypeptidase, vitellogenic-like
1416439_at	1.37927	0.0133766	Dctpp1	dCTP pyrophosphatase 1
1440303_at	1.37779	0.0219159	Slc7a6os	solute carrier family 7, member 6 opposite strand
1422562_at	1.37697	0.00668986	Rrad	Ras-related associated with diabetes
1418102_at	1.3769	0.00603299	Hes1	hairy and enhancer of split 1 (Drosophila)
1430776_s_at	1.3769	0.0106706	Ankrd24	ankyrin repeat domain 24
1436466_at	-1.37669	0.0088558	Khnyn	KH and NYN domain containing
1436594_at	1.3762	0.0122638	Zfp719	zinc finger protein 719
1435671_at	1.37528	0.00640427	Mipol1	mirror-image polydactyly gene 1 homolog (human)
1419730_at	-1.37523	0.0102594	Ahcyl2	S-adenosylhomocysteine hydrolase-like 2
1427005_at	-1.3745	0.0167766	Plk2	polo-like kinase 2 (Drosophila)
1433692_at	1.37424	0.00520743	Nat10	N-acetyltransferase 10
1449108_at	1.37398	0.0278168	Fdx1	ferredoxin 1
1417783_at	1.37289	0.00595692	Als2	amyotrophic lateral sclerosis 2 (juvenile) homolog (human)
1456481_at	1.37264	0.0101644	Esyt3	extended synaptotagmin-like protein 3
1457001_at	-1.3725	0.00556583	Cenpk	centromere protein K
1460560_at	1.37223	0.0049457	Bahcc1	BAH domain and coiled-coil containing 1
1438711_at	1.37126	0.0457386	Pklr	pyruvate kinase liver and red blood cell
1452630_at	1.36885	0.00476466	Treml1	triggering receptor expressed on myeloid cells-like 1
1428477_at	1.36824	0.00313501	Elac2	elaC homolog 2 (E. coli)
1448646_at	1.36723	0.0168457	Wdr12	WD repeat domain 12
1449017_at	1.36641	0.00242043	Nutf2	nuclear transport factor 2
1447853_x_at	1.36623	0.021794	Kif13a	kinesin family member 13A
1436339_at	-1.36606	0.00128063	1810058I24Rik	RIKEN cDNA 1810058I24 gene
1423289_a_at	1.36525	0.0151714	1810029B16Rik	RIKEN cDNA 1810029B16 gene
1423281_at	1.36488	0.0361786	Stmn2	stathmin-like 2
1424986_s_at	-1.36482	0.0126189	Fbxw7	F-box and WD-40 domain protein 7
1423131_at	1.36456	0.0131967	Nsa2	NSA2 ribosome biogenesis homolog (S. cerevisiae)
1434636_at	1.36452	0.00821708	Homez	homeodomain leucine zipper-encoding gene
1428315_at	1.36327	0.0219159	Ebna1bp2	EBNA1 binding protein 2
1435492_at	1.36074	0.00718375	Socs6	suppressor of cytokine signaling 6
1433799_at	1.35983	0.00836303	Rdh13	retinol dehydrogenase 13 (all-trans and 9-cis)
1437121_at	1.35981	0.010127	Dennd1c	DENN/MADD domain containing 1C
1417675_a_at	1.35964	0.00821774	Mdn1	midasin homolog (yeast)
1453572_a_at	1.35843	0.0326938	Plp2	proteolipid protein 2
1454214_a_at	1.35825	0.0227516	Znhit6	zinc finger, HIT type 6
1423344_at	-1.35799	0.00933784	Epor	erythropoietin receptor
1434676_at	1.35747	0.0089297	Mtmr9	myotubularin related protein 9
1451050_at	-1.3568	0.0163188	Nt5c3	5'-nucleotidase, cytosolic III
1456092_at	-1.35658	0.00821429	Kctd7	potassium channel tetramerisation domain containing 7
1448558_a_at	1.35491	0.0389883	Pla2g4a	phospholipase A2, group IVA (cytosolic, calcium-dependent)
1439673_at	-1.35344	0.0102846	E230008O15Rik	RIKEN cDNA E230008O15 gene
1417658_at	1.3533	0.00313501	Tbrg4	transforming growth factor beta regulated gene 4
1459961_a_at	-1.35315	0.0109141	Stat3	signal transducer and activator of transcription 3
1423136_at	-1.35294	0.0224751	Fgf1	fibroblast growth factor 1
1458295_at	1.35069	0.00470734	BC038331	cDNA sequence BC038331
1429109_at	1.34939	0.00844825	Msl2	male-specific lethal 2 homolog (Drosophila)
1435410_at	1.34939	0.00730875	Tcam1	testicular cell adhesion molecule 1
1436809_a_at	1.34908	0.00443471	Spin1	spindlin 1
1451507_at	1.34841	0.00860425	Mef2c	myocyte enhancer factor 2C
1456204_at	1.34773	0.00377953	2010107H07Rik	RIKEN cDNA 2010107H07 gene
1419194_s_at	1.34769	0.0283305	Gmfg	glia maturation factor, gamma
1450409_a_at	-1.34639	0.0265715	Slc48a1	solute carrier family 48 (heme transporter), member 1
1418100_at	-1.34601	0.0161213	A030009H04Rik	RIKEN cDNA A030009H04 gene
1424953_at	-1.34595	0.00765241	BC021614	cDNA sequence BC021614
1450914_at	1.34591	0.0424508	Ppp1r14b	protein phosphatase 1, regulatory (inhibitor) subunit 14B
1451358_a_at	-1.34557	0.0359248	Racgap1	Rac GTPase-activating protein 1
1454842_a_at	1.3455	0.00388274	B3galnt2	UDP-GalNAc:betaGlcNAc beta 1,3-galactosaminyltransferase, polypeptide 2
1458447_at	-1.34509	0.0135585	Cenpf	centromere protein F
1450307_x_at	1.34313	0.0359373	H2afy3	H2A histone family, member Y3
1455055_at	-1.34256	0.00486557	Ccdc157	coiled-coil domain containing 157
1441509_at	1.34248	0.0127029	A130009I22Rik	RIKEN cDNA A130009I22 gene
1434069_at	-1.34173	0.00400791	Prex1	phosphatidylinositol-3,4,5-trisphosphate-dependent Rac exchange factor 1
1430412_at	-1.34157	0.0254563	2310068C19Rik	RIKEN cDNA 2310068C19 gene
1424829_at	1.3407	0.0075938	A830007P12Rik	RIKEN cDNA A830007P12 gene
1458879_at	-1.3405	0.0157577	C76798	expressed sequence C76798
1425378_at	-1.34044	0.00459459	Herc1	hect (homologous to the E6-AP (UBE3A) carboxyl terminus) domain and RCC1 (CHC1)-like domain (RLD) 1
1441561_at	-1.34023	0.0187017	Fbxl3	F-box and leucine-rich repeat protein 3
1451046_at	-1.34002	0.020681	Zfpm1	zinc finger protein, multitype 1
1433558_at	1.33943	0.00250738	Dab2ip	disabled homolog 2 (Drosophila) interacting protein
1422859_a_at	1.33937	0.0100007	Rpl23	ribosomal protein L23
1449538_a_at	-1.33821	0.00309723	Gcnt1	glucosaminyl (N-acetyl) transferase 1, core 2
1435189_at	1.33632	0.0100007	Frmpd1	FERM and PDZ domain containing 1
1438610_a_at	1.33621	0.00496505	Cryz	crystallin, zeta
1423243_at	-1.33593	0.00730875	Mpp1	membrane protein, palmitoylated
1434495_at	1.33589	0.00135421	Patz1	POZ (BTB) and AT hook containing zinc finger 1
1445843_at	-1.33491	0.00794967	Chd2	chromodomain helicase DNA binding protein 2
1427033_at	1.33484	0.01341	Dnmbp	dynamin binding protein
1415840_at	1.33344	0.0082348	Elovl5	ELOVL family member 5, elongation of long chain fatty acids (yeast)
1430770_at	1.33336	0.00904411	3110080E11Rik	RIKEN cDNA 3110080E11 gene
1417062_at	1.33281	0.0101658	Armc10	armadillo repeat containing 10
1455492_at	1.33266	0.00254241	B330016D10Rik	RIKEN cDNA B330016D10 gene
1417846_at	1.33222	0.0036756	Ulk2	Unc-51 like kinase 2 (C. elegans)
1428635_at	1.33207	0.0133766	Comtd1	catechol-O-methyltransferase domain containing 1
1418514_at	1.33201	0.0128944	Mtf2	metal response element binding transcription factor 2
1451814_a_at	-1.33181	0.00348332	Htatip2	HIV-1 tat interactive protein 2, homolog (human)
1435645_at	1.33111	0.00374424	Mmd	monocyte to macrophage differentiation-associated
1424510_at	1.33037	0.00813495	Nudt6	nudix (nucleoside diphosphate linked moiety X)-type motif 6
1417176_at	1.33032	0.0125243	Csnk1e	casein kinase 1, epsilon
1455605_at	-1.33017	0.0125653	Rufy3	RUN and FYVE domain containing 3
1421623_at	1.33014	0.00556583	Il12rb2	interleukin 12 receptor, beta 2
1421594_a_at	1.32979	0.00547705	Sytl2	synaptotagmin-like 2
1416635_at	1.3293	0.0361973	Smpdl3a	sphingomyelin phosphodiesterase, acid-like 3A
1451040_at	1.32906	0.00486557	Dtd1	D-tyrosyl-tRNA deacylase 1 homolog (S. cerevisiae)
1430089_at	-1.32807	0.00278456	5830469G19Rik	RIKEN cDNA 5830469G19 gene
1432394_a_at	1.32795	0.0135648	Aatf	apoptosis antagonizing transcription factor
1417694_at	1.32678	0.0182537	Gab1	growth factor receptor bound protein 2-associated protein 1
1435083_at	1.32659	0.00823171	Ctxn1	cortexin 1
1455643_s_at	1.3263	0.0082348	Tsr1	TSR1, 20S rRNA accumulation, homolog (yeast)
1428336_at	-1.32564	0.0348608	Agpat4	1-acylglycerol-3-phosphate O-acyltransferase 4 (lysophosphatidic acid acyltransferase, delta)
1426668_at	-1.3253	0.00362277	Slc30a9	solute carrier family 30 (zinc transporter), member 9
1440254_at	1.32516	0.0234773	Snord104	small nucleolar RNA, C/D box 104
1435278_at	1.32485	0.00402953	Sft2d3	SFT2 domain containing 3
1433946_at	1.32377	0.0125221	Zik1	zinc finger protein interacting with K protein 1
1458820_at	1.32375	0.00533796	Zfp560	zinc finger protein 560
1428304_at	-1.32342	0.024832	Esco2	establishment of cohesion 1 homolog 2 (S. cerevisiae)
1427349_x_at	1.32327	0.0157433	Zfp931	zinc finger protein 931
1437724_x_at	-1.32288	0.00411367	Pitpnm1	phosphatidylinositol transfer protein, membrane-associated 1
1452353_at	-1.32137	0.0321648	Gpr155	G protein-coupled receptor 155
1420903_at	1.32094	0.0327766	St6galnac3	ST6 (alpha-N-acetyl-neuraminyl-2,3-beta-galactosyl-1,3)-N-acetylgalactosaminide alpha-2,6-sialyltransferase 3
1430989_a_at	-1.32092	0.00183726	1700020I14Rik	RIKEN cDNA 1700020I14 gene
1438142_s_at	-1.31993	0.00702361	Cdhr4	cadherin-related family member 4
1435193_at	1.31969	0.00429665	A230050P20Rik	RIKEN cDNA A230050P20 gene
1426749_at	1.31906	0.0434997	Prmt3	protein arginine N-methyltransferase 3
1430357_at	-1.3175	0.0271267	H3f3b	H3 histone, family 3B
1453380_a_at	1.3169	0.0346685	Xrcc6bp1	XRCC6 binding protein 1
1426403_at	1.31674	0.00971548	Actr1b	ARP1 actin-related protein 1 homolog B, centractin beta (yeast)
1441092_at	1.31556	0.00186119	9330159M07Rik	RIKEN cDNA 9330159M07 gene
1424292_at	-1.31518	0.0105168	Depdc1a	DEP domain containing 1a
1460716_a_at	1.31487	0.0109141	Cbfb	core binding factor beta
1424603_at	1.31295	0.0451208	Sumf1	sulfatase modifying factor 1
1428705_at	-1.31201	0.00611674	1700007K13Rik	RIKEN cDNA 1700007K13 gene
1427027_a_at	1.31132	0.0294938	Gtf3a	general transcription factor III A
1417407_at	1.31123	0.00407781	Fbxl14	F-box and leucine-rich repeat protein 14
1442096_at	1.31111	0.00136564	Lrrc66	leucine rich repeat containing 66
1436530_at	-1.3111	0.027016	Gm11428	predicted gene 11428
1426231_at	1.31105	0.0032862	Vit	vitrin
1418396_at	1.30941	0.0452845	Gpsm3	G-protein signalling modulator 3 (AGS3-like, C. elegans)
1443849_x_at	-1.30928	0.0311102	Urod	uroporphyrinogen decarboxylase
1438876_at	1.30892	0.0131967	A130014A01Rik	RIKEN cDNA A130014A01 gene
1430404_at	-1.30579	0.0132016	LOC75771	uncharacterized LOC75771
1418364_a_at	-1.30461	0.00283137	Ftl1	ferritin light chain 1
1440417_at	-1.30354	0.00822325	D19Ertd409e	DNA segment, Chr 19, ERATO Doi 409, expressed
1419691_at	1.30323	0.00971548	Camp	cathelicidin antimicrobial peptide
1434671_at	1.30186	0.00582927	B230337E12Rik	RIKEN cDNA B230337E12 gene
1418587_at	1.30066	0.00419608	Traf3	TNF receptor-associated factor 3
1436762_x_at	1.30048	0.00157816	Elp3	elongation protein 3 homolog (S. cerevisiae)
1427131_s_at	1.29908	0.032233	Lrrc58	leucine rich repeat containing 58
1426051_a_at	-1.29818	0.00869844	Cenpb	centromere protein B
1456518_at	-1.2977	0.00496505	Zfp949	zinc finger protein 949
1453212_at	1.29728	0.0238188	Zfp383	zinc finger protein 383
1449078_at	-1.29637	0.00359905	St3gal6	ST3 beta-galactoside alpha-2,3-sialyltransferase 6
1429184_at	-1.29559	0.0215865	Gvin1	GTPase, very large interferon inducible 1
1433720_s_at	-1.29457	0.0167753	Chchd10	coiled-coil-helix-coiled-coil-helix domain containing 10
1429963_at	-1.29367	0.00336597	Mapk6	mitogen-activated protein kinase 6
1423739_x_at	-1.29333	0.00913541	Aplp2	amyloid beta (A4) precursor-like protein 2
1418300_a_at	-1.29297	0.00286181	Mknk2	MAP kinase-interacting serine/threonine kinase 2
1435064_a_at	1.2924	0.0306687	Tmem27	transmembrane protein 27
1451803_a_at	1.29176	0.00250738	Vegfb	vascular endothelial growth factor B
1416118_at	-1.29158	0.00408852	Trim59	tripartite motif-containing 59
1420953_at	-1.29117	0.0017983	Add1	adducin 1 (alpha)
1449623_at	1.29107	0.00359905	Txnrd3	thioredoxin reductase 3
1428428_at	1.29099	0.0259262	Abhd11	abhydrolase domain containing 11
1449499_at	1.29062	0.0329643	Hoxa7	homeobox A7
1420374_at	-1.2898	0.00438401	Foxj2	forkhead box J2
1439407_x_at	1.28936	0.0220718	Tagln2	transgelin 2
1453377_at	-1.28903	0.011308	Sh2d4a	SH2 domain containing 4A
1451899_a_at	1.289	0.00834339	Gtf2ird1	general transcription factor II I repeat domain-containing 1
1435171_at	1.28865	0.031625	2810416G20Rik	RIKEN cDNA 2810416G20 gene
1448307_at	1.28835	0.0203004	Psmg1	proteasome (prosome, macropain) assembly chaperone 1
1417075_at	1.28764	0.00883101	Fam136a	family with sequence similarity 136, member A
1460346_at	1.28504	0.00625562	Arsa	arylsulfatase A
1418097_a_at	1.28484	0.0207129	Crlf2	cytokine receptor-like factor 2
1418652_at	-1.28479	0.0070908	Cxcl9	chemokine (C-X-C motif) ligand 9
1451453_at	-1.2828	0.0179603	Dapk2	death-associated protein kinase 2
1439997_at	-1.28213	0.0146795	Synj1	synaptojanin 1
1427991_s_at	-1.28152	0.0077622	Usp45	ubiquitin specific petidase 45
1458233_at	-1.28106	0.0321556	Fryl	furry homolog-like (Drosophila)
1455163_at	1.28102	0.00297727	Guf1	GUF1 GTPase homolog (S. cerevisiae)
1434629_at	1.28085	0.00746285	Zbtb26	zinc finger and BTB domain containing 26
1437009_a_at	-1.27993	0.00655671	Rnf115	ring finger protein 115
1435415_x_at	1.27979	0.0088073	Marcksl1	MARCKS-like 1
1424268_at	-1.27972	0.00840002	Smox	spermine oxidase
1436195_at	-1.27812	0.0339924	BC046404	cDNA sequence BC046404
1438652_x_at	-1.27703	0.0102445	Pigq	phosphatidylinositol glycan anchor biosynthesis, class Q
1458308_at	-1.27664	0.00423142	Sbno2	strawberry notch homolog 2 (Drosophila)
1447184_at	1.27632	0.0403969	AU021760	expressed sequence AU021760
1427209_at	-1.27626	0.0121283	Baz2a	bromodomain adjacent to zinc finger domain, 2A
1416147_at	1.27387	0.0068983	Hspa4	heat shock protein 4
1417873_at	1.27321	0.00765241	Pwp1	PWP1 homolog (S. cerevisiae)
1431189_a_at	1.27304	0.00971548	Fahd2a	fumarylacetoacetate hydrolase domain containing 2A
1447462_at	1.27284	0.00223486	D7Wsu130e	DNA segment, Chr 7, Wayne State University 130, expressed
1452319_at	1.27253	0.024282	Zfp82	zinc finger protein 82
1424893_at	-1.27245	0.046539	Ndel1	nuclear distribution gene E-like homolog 1 (A. nidulans)
1449147_at	1.27229	0.0431562	Chst1	carbohydrate (keratan sulfate Gal-6) sulfotransferase 1
1416499_a_at	1.27115	0.0367388	Dctn6	dynactin 6
1447655_x_at	-1.27077	0.00642157	Sox6	SRY-box containing gene 6
1460446_at	1.27034	0.0200967	Wrb	tryptophan rich basic protein
1420346_at	-1.2703	0.00837263	Asb12	ankyrin repeat and SOCS box-containing 12
1443906_at	1.26932	0.0362156	Cd55	CD55 antigen
1428915_at	1.26818	0.0243828	Sirt5	sirtuin 5 (silent mating type information regulation 2 homolog) 5 (S. cerevisiae)
1424577_at	1.2681	0.0440393	Msto1	misato homolog 1 (Drosophila)
1456423_at	-1.26779	0.032233	Mbd5	methyl-CpG binding domain protein 5
1417101_at	1.26772	0.0132016	Hspa2	heat shock protein 2
1455778_at	1.26658	0.00741228	Zfp192	zinc finger protein 192
1429254_at	1.26637	0.00418225	Aqp11	aquaporin 11
1423315_at	-1.26629	0.0288452	Bbc3	BCL2 binding component 3
1415874_at	1.26465	0.0167101	Spry1	sprouty homolog 1 (Drosophila)
1447625_at	-1.26389	0.0131917	E2f5	E2F transcription factor 5
1432091_a_at	-1.26379	0.00250738	Sgsm3	small G protein signaling modulator 3
1434746_at	1.26246	0.00303427	Mga	MAX gene associated
1427013_at	1.26232	0.00801059	Car9	carbonic anhydrase 9
1434577_at	1.26213	0.00321532	BC052040	cDNA sequence BC052040
1434399_at	1.26209	0.00288993	Galnt6	UDP-N-acetyl-alpha-D-galactosamine:polypeptide N-acetylgalactosaminyltransferase 6
1460465_at	1.26157	0.00887881	A930038C07Rik	RIKEN cDNA A930038C07 gene
1440245_at	1.26099	0.0488259	Ccdc88b	coiled-coil domain containing 88B
1453101_at	-1.25955	0.020833	Klhl25	kelch-like 25 (Drosophila)
1417722_at	1.25919	0.0347112	Pgls	6-phosphogluconolactonase
1436007_a_at	1.25914	0.0438376	Thumpd1	THUMP domain containing 1
1421754_at	1.25817	0.00557971	AY036118	cDNA sequence AY036118
1424980_s_at	1.25788	0.00583859	Aph1a	anterior pharynx defective 1a homolog (C. elegans)
1422452_at	-1.25771	0.00872523	Bag3	BCL2-associated athanogene 3
1418835_at	-1.25741	0.0450461	Phlda1	pleckstrin homology-like domain, family A, member 1
1423828_at	1.25713	0.04624	Fasn	fatty acid synthase
1438018_at	1.25641	0.0260559	Hook1	hook homolog 1 (Drosophila)
1425456_a_at	-1.25634	0.0108203	Map2k3	mitogen-activated protein kinase kinase 3
1453244_at	1.25628	0.0458748	5830416P10Rik	RIKEN cDNA 5830416P10 gene
1428546_at	1.2559	0.00800562	Syncrip	synaptotagmin binding, cytoplasmic RNA interacting protein
1456784_at	-1.25538	0.0029435	Gm14137	predicted gene 14137
1434330_at	-1.2551	0.00309723	Tbcel	tubulin folding cofactor E-like
1424023_at	1.25351	0.0182944	Ctu1	cytosolic thiouridylase subunit 1 homolog (S. pombe)
1451986_s_at	1.2533	0.0409564	Lrrk1	leucine-rich repeat kinase 1
1454070_a_at	-1.25261	0.00562524	Ddhd1	DDHD domain containing 1
1429049_at	-1.25141	0.00248863	Nuak2	NUAK family, SNF1-like kinase, 2
1419152_at	-1.25074	0.00223634	2810417H13Rik	RIKEN cDNA 2810417H13 gene
1426863_at	1.2504	0.00572599	Rbmx	RNA binding motif protein, X chromosome
1453000_at	-1.24752	0.032394	Camsap2	calmodulin regulated spectrin-associated protein family, member 2
1420973_at	-1.24637	0.00814561	Arid5b	AT rich interactive domain 5B (MRF1-like)
1434860_at	1.24624	0.0132016	Dpy19l4	dpy-19-like 4 (C. elegans)
1419054_a_at	1.24507	0.0175382	Ptpn21	protein tyrosine phosphatase, non-receptor type 21
1417953_at	1.24486	0.00372605	Fam3c	family with sequence similarity 3, member C
1434870_at	1.2443	0.0123444	2810004N23Rik	RIKEN cDNA 2810004N23 gene
1455547_at	1.24358	0.00836303	Zc3h7b	zinc finger CCCH type containing 7B
1451254_at	1.24337	0.0218692	Ikbkap	inhibitor of kappa light polypeptide enhancer in B cells, kinase complex-associated protein
1418322_at	1.24282	0.00303427	Crem	cAMP responsive element modulator
1451266_at	1.24257	0.00296539	Mrpl50	mitochondrial ribosomal protein L50
1433622_at	1.24231	0.00486557	Gemin4	gem (nuclear organelle) associated protein 4
1458060_at	-1.24191	0.00801059	Ldlrap1	low density lipoprotein receptor adaptor protein 1
1451400_at	1.2406	0.0262027	Gemin8	gem (nuclear organelle) associated protein 8
1416052_at	1.23977	0.00844825	Prps1	phosphoribosyl pyrophosphate synthetase 1
1447783_x_at	-1.23942	0.020572	Slc25a39	solute carrier family 25, member 39
1421265_a_at	-1.23887	0.0221439	Rbm38	RNA binding motif protein 38
1428241_at	-1.23724	0.0129468	2310035K24Rik	RIKEN cDNA 2310035K24 gene
1434158_at	1.23723	0.00521521	Gmds	GDP-mannose 4, 6-dehydratase
1429399_at	1.23721	0.0089297	Rnf125	ring finger protein 125
1418035_a_at	-1.23693	0.00335936	Prim2	DNA primase, p58 subunit
1432211_a_at	-1.23636	0.0456906	Fbxo9	f-box protein 9
1449041_a_at	-1.23627	0.0146152	Trip6	thyroid hormone receptor interactor 6
1443340_at	-1.23504	0.00963889	Micu1	mitochondrial calcium uptake 1
1416505_at	-1.23463	0.0426258	Nr4a1	nuclear receptor subfamily 4, group A, member 1
1436100_at	1.23405	0.0294781	Sh2d5	SH2 domain containing 5
1440120_at	1.23364	0.00307893	Gnb2l1	guanine nucleotide binding protein (G protein), beta polypeptide 2 like 1
1419557_a_at	-1.23336	0.00945258	Tmem9	transmembrane protein 9
1434097_at	1.23178	0.00258898	Zfp930	zinc finger protein 930
1424448_at	-1.23139	0.00347723	Trim6	tripartite motif-containing 6
1430108_at	-1.231	0.0260007	9030622M22Rik	RIKEN cDNA 9030622M22 gene
1442008_at	1.23044	0.00231357	Gm17399	predicted gene, 17399
1435252_at	1.23041	0.00529677	B3galt6	UDP-Gal:betaGal beta 1,3-galactosyltransferase, polypeptide 6
1428763_at	1.2299	0.0175138	Smug1	single-strand selective monofunctional uracil DNA glycosylase
1460189_at	-1.22909	0.00496505	Dcaf11	DDB1 and CUL4 associated factor 11
1418003_at	1.22903	0.0283532	1190002H23Rik	RIKEN cDNA 1190002H23 gene
1428551_at	1.22826	0.0037768	Trmt11	tRNA methyltransferase 11 homolog (S. cerevisiae)
1416841_at	1.22803	0.00436559	1110059E24Rik	RIKEN cDNA 1110059E24 gene
1435784_at	-1.22756	0.00713506	Atg9a	autophagy-related 9A (yeast)
1425611_a_at	1.22752	0.0029435	Cux1	cut-like homeobox 1
1455545_at	1.22729	0.0101658	1110065P20Rik	RIKEN cDNA 1110065P20 gene
1453257_at	1.22713	0.0262027	Agpat5	1-acylglycerol-3-phosphate O-acyltransferase 5 (lysophosphatidic acid acyltransferase, epsilon)
1453065_at	1.22655	0.0133045	Aldh5a1	aldhehyde dehydrogenase family 5, subfamily A1
1454648_s_at	1.2254	0.00597675	D10Wsu102e	DNA segment, Chr 10, Wayne State University 102, expressed
1442843_at	-1.22532	0.00451825	4933411D12Rik	RIKEN cDNA 4933411D12 gene
1443798_at	-1.22462	0.00749819	Pik3cd	phosphatidylinositol 3-kinase catalytic delta polypeptide
1460615_at	1.22413	0.00556583	Nt5dc1	5'-nucleotidase domain containing 1
1421491_a_at	-1.22404	0.00829271	Vmp1	vacuole membrane protein 1
1428684_at	1.22356	0.0367357	1500001M20Rik	RIKEN cDNA 1500001M20 gene
1428754_at	1.22327	0.00430112	Trmt6	tRNA methyltransferase 6 homolog (S. cerevisiae)
1438636_s_at	1.22239	0.00614751	Susd5	sushi domain containing 5
1453939_x_at	-1.22209	0.031492	Gm9706	predicted gene 9706
1433571_at	-1.22171	0.0355882	Serinc5	serine incorporator 5
1426306_a_at	1.22095	0.00721714	Maged2	melanoma antigen, family D, 2
1457656_s_at	1.22078	0.0100172	C230085N15Rik	RIKEN cDNA C230085N15 gene
1433656_a_at	1.22062	0.012377	Gnl3	guanine nucleotide binding protein-like 3 (nucleolar)
1417212_at	1.2205	0.0385946	Fam195a	family with sequence similarity 195, member A
1451209_at	1.21947	0.00718375	Lass5	LAG1 homolog, ceramide synthase 5
1428732_at	1.2183	0.0257967	1700008J07Rik	RIKEN cDNA 1700008J07 gene
1419093_at	1.21794	0.0135244	Tdo2	tryptophan 2,3-dioxygenase
1450933_at	-1.21784	0.0190544	Pde7a	phosphodiesterase 7A
1452160_at	-1.21662	0.0170309	Tiparp	TCDD-inducible poly(ADP-ribose) polymerase
1433524_at	-1.21551	0.0156102	Gm15800	predicted gene 15800
1422440_at	1.2153	0.0483871	Cdk4	cyclin-dependent kinase 4
1419127_at	1.21515	0.00254176	Npy	neuropeptide Y
1451232_at	1.2142	0.0150803	Cd151	CD151 antigen
1438941_x_at	1.21384	0.0167168	Ampd2	adenosine monophosphate deaminase 2
1435717_at	1.21354	0.0208357	Slc30a7	solute carrier family 30 (zinc transporter), member 7
1447837_x_at	-1.213	0.00655438	Polh	polymerase (DNA directed), eta (RAD 30 related)
1459469_at	-1.21292	0.00283137	C78516	expressed sequence C78516
1428652_at	1.21237	0.0126189	0610010F05Rik	RIKEN cDNA 0610010F05 gene
1428799_at	1.21197	0.0030049	Lca5	Leber congenital amaurosis 5 (human)
1454418_at	1.21156	0.018976	5330421C15Rik	RIKEN cDNA 5330421C15 gene
1438673_at	1.21154	0.00782029	Slc4a7	solute carrier family 4, sodium bicarbonate cotransporter, member 7
1416803_at	1.21141	0.0340141	Fkbp7	FK506 binding protein 7
1435057_x_at	1.21085	0.00893027	Polr1e	polymerase (RNA) I polypeptide E
1452647_a_at	1.21069	0.00573276	Dph2	DPH2 homolog (S. cerevisiae)
1455704_at	1.2095	0.0157577	Xkr8	X Kell blood group precursor related family member 8 homolog
1425156_at	-1.2082	0.00407785	Gbp7	guanylate binding protein 7
1443170_at	-1.20811	0.0117505	Cnnm1	cyclin M1
1418468_at	1.20728	0.0485604	Anxa11	annexin A11
1455262_at	1.20693	0.0437024	Thsd4	thrombospondin, type I, domain containing 4
1422432_at	1.20633	0.0456344	Dbi	diazepam binding inhibitor
1450050_at	1.20515	0.00768634	Hira	histone cell cycle regulation defective homolog A (S. cerevisiae)
1418503_at	1.20354	0.0147838	Hspa9	heat shock protein 9
1457113_at	-1.20306	0.0142814	Nasp	nuclear autoantigenic sperm protein (histone-binding)
1428389_s_at	1.20168	0.0120587	Wdr43	WD repeat domain 43
1417196_s_at	1.20125	0.0325873	Wwc2	WW, C2 and coiled-coil domain containing 2
1420515_a_at	1.20124	0.00542297	Pglyrp2	peptidoglycan recognition protein 2
1434511_at	1.20107	0.0273469	Phkb	phosphorylase kinase beta
1435216_a_at	-1.20107	0.00722312	Odf2	outer dense fiber of sperm tails 2
1422653_at	-1.20084	0.00321704	Cep70	centrosomal protein 70
1421034_a_at	-1.20059	0.0121539	Il4ra	interleukin 4 receptor, alpha
1451117_a_at	-1.20038	0.00872953	Tom1l1	target of myb1-like 1 (chicken)
1416708_a_at	1.19904	0.00938442	Gramd1a	GRAM domain containing 1A
1449993_at	1.19828	0.0147398	Vamp5	vesicle-associated membrane protein 5
1455600_at	1.1982	0.0471498	Rps3	ribosomal protein S3
1436038_a_at	1.19812	0.0077622	Pigp	phosphatidylinositol glycan anchor biosynthesis, class P
1417884_at	-1.1979	0.00575541	Slc16a6	solute carrier family 16 (monocarboxylic acid transporters), member 6
1460614_at	-1.19786	0.0109676	Mier3	mesoderm induction early response 1, family member 3
1428736_at	-1.19759	0.0281149	Gramd3	GRAM domain containing 3
1439451_x_at	1.1968	0.00611674	Gpr172b	G protein-coupled receptor 172B
1452266_at	1.19627	0.0233327	Las1l	LAS1-like (S. cerevisiae)
1449799_s_at	1.19594	0.037481	Pkp2	plakophilin 2
1435400_at	1.19572	0.00661714	Efha2	EF-hand domain family, member A2
1419734_at	1.19568	0.00723958	Actb	actin, beta
1417841_at	1.19487	0.0135928	Pxmp2	peroxisomal membrane protein 2
1440835_at	1.19431	0.00201684	Zfp27	zinc finger protein 27
1452192_at	1.19322	0.0364603	Naf1	nuclear assembly factor 1 homolog (S. cerevisiae)
1449107_at	-1.19281	0.0180991	Nudt4	nudix (nucleoside diphosphate linked moiety X)-type motif 4
1455898_x_at	1.1927	0.0154855	Slc2a3	solute carrier family 2 (facilitated glucose transporter), member 3
1433205_at	-1.19234	0.00621782	Ndfip2	Nedd4 family interacting protein 2
1423393_at	-1.19026	0.0116366	Clic4	chloride intracellular channel 4 (mitochondrial)
1454921_at	1.18994	0.028287	Gm561	predicted gene 561
1456011_x_at	1.18971	0.0131917	Acaa1a	acetyl-Coenzyme A acyltransferase 1A
1449581_at	1.18942	0.0284901	Emid1	EMI domain containing 1
1434953_at	1.18817	0.00883101	Ccdc93	coiled-coil domain containing 93
1429191_at	1.18664	0.00625562	Dhx33	DEAH (Asp-Glu-Ala-His) box polypeptide 33
1452390_at	1.18652	0.0068983	Baat1	BRCA1-associated ATM activator 1
1424904_at	1.18631	0.00407222	1300010F03Rik	RIKEN cDNA 1300010F03 gene
1416770_at	-1.18626	0.0339924	Stk25	serine/threonine kinase 25 (yeast)
1429007_at	1.18604	0.00476466	Slc35b2	solute carrier family 35, member B2
1452111_at	1.1855	0.0398176	Mrps35	mitochondrial ribosomal protein S35
1424905_a_at	1.18505	0.027685	Slc39a11	solute carrier family 39 (metal ion transporter), member 11
1460709_a_at	-1.18019	0.0118635	Abhd16a	abhydrolase domain containing 16A
1417558_at	1.17994	0.0457733	Fyn	Fyn proto-oncogene
1421668_x_at	-1.17976	0.00408852	Speer3	spermatogenesis associated glutamate (E)-rich protein 3
1444396_at	-1.17969	0.019007	Trp53inp2	transformation related protein 53 inducible nuclear protein 2
1424311_at	1.17883	0.0289444	Carkd	carbohydrate kinase domain containing
1419477_at	1.17787	0.0136897	Clec2d	C-type lectin domain family 2, member d
1433184_at	1.1774	0.0156112	6720477C19Rik	RIKEN cDNA 6720477C19 gene
1443307_at	-1.1773	0.0125653	Psmc2	proteasome (prosome, macropain) 26S subunit, ATPase 2
1435461_at	1.17694	0.0330836	Magi3	membrane associated guanylate kinase, WW and PDZ domain containing 3
1441056_at	-1.17663	0.0217177	Usp3	ubiquitin specific peptidase 3
1455286_at	1.17652	0.00377953	Btbd1	BTB (POZ) domain containing 1
1448462_at	1.17648	0.00836303	Tdg	thymine DNA glycosylase
1439881_at	-1.17597	0.0191304	C030013E06Rik	RIKEN cDNA C030013E06 gene
1417000_at	-1.17498	0.0187017	Abtb1	ankyrin repeat and BTB (POZ) domain containing 1
1457356_at	1.17484	0.0189094	Gm19270	predicted gene, 19270
1424817_at	-1.17484	0.00665669	Spef1	sperm flagellar 1
1439819_at	-1.17465	0.0384312	AU015263	expressed sequence AU015263
1442024_at	1.17448	0.0139924	Ppp1r3e	protein phosphatase 1, regulatory (inhibitor) subunit 3E
1416927_at	-1.17434	0.0178051	Trp53inp1	transformation related protein 53 inducible nuclear protein 1
1438910_a_at	-1.17431	0.0131967	Stom	stomatin
1423770_at	-1.17261	0.00412741	Tmc6	transmembrane channel-like gene family 6
1423317_at	1.17253	0.0120586	3110001D03Rik	RIKEN cDNA 3110001D03 gene
1433847_at	-1.17167	0.00544523	Fam40b	family with sequence similarity 40, member B
1455159_at	1.17085	0.00581723	Appl1	adaptor protein, phosphotyrosine interaction, PH domain and leucine zipper containing 1
1449615_s_at	1.17065	0.00765241	Hdlbp	high density lipoprotein (HDL) binding protein
1442157_at	1.16999	0.0492215	A930041H05Rik	RIKEN cDNA A930041H05 gene
1426843_at	-1.16957	0.0036756	Atg2a	ATG2 autophagy related 2 homolog A (S. cerevisiae)
1436841_at	-1.16915	0.00651816	Fam63b	family with sequence similarity 63, member B
1420565_at	1.16893	0.0186318	Hoxa1	homeobox A1
1452070_at	-1.16865	0.00539305	Dedd2	death effector domain-containing DNA binding protein 2
1417233_at	1.16859	0.0181225	Chchd4	coiled-coil-helix-coiled-coil-helix domain containing 4
1427433_s_at	1.168	0.0377131	Hoxa3	homeobox A3
1430386_at	1.16776	0.0333024	E030024N20Rik	peptidylprolyl isomerase A pseudogene 8
1424453_at	-1.16769	0.00389848	Pcyt1a	phosphate cytidylyltransferase 1, choline, alpha isoform
1433725_at	1.16696	0.0109141	Acvr1b	activin A receptor, type 1B
1425417_x_at	1.16639	0.0445556	Klra8	killer cell lectin-like receptor, subfamily A, member 8
1460359_at	1.1656	0.00432468	Armcx3	armadillo repeat containing, X-linked 3
1437513_a_at	-1.16336	0.010794	Serinc1	serine incorporator 1
1450966_at	1.16336	0.00896936	Crot	carnitine O-octanoyltransferase
1439424_x_at	-1.1628	0.00811435	Herpud2	HERPUD family member 2
1451998_at	-1.16217	0.00660158	Tasp1	taspase, threonine aspartase 1
1456865_x_at	1.16197	0.0102883	Rrs1	RRS1 ribosome biogenesis regulator homolog (S. cerevisiae)
1455291_s_at	1.16147	0.0188017	Znrf2	zinc and ring finger 2
1426494_at	1.16147	0.00836303	Rg9mtd3	RNA (guanine-9-) methyltransferase domain containing 3
1454622_at	-1.16094	0.0349587	Slc38a5	solute carrier family 38, member 5
1445534_at	1.16025	0.00710769	Flnb	filamin, beta
1429253_at	1.16018	0.00689807	Zmym4	zinc finger, MYM-type 4
1434166_at	1.16016	0.00994962	9330151L19Rik	RIKEN cDNA 9330151L19 gene
1429242_at	1.15973	0.00737226	1110054O05Rik	RIKEN cDNA 1110054O05 gene
1416853_at	1.15965	0.0102594	Ncdn	neurochondrin
1450062_a_at	1.15963	0.00470734	Maged1	melanoma antigen, family D, 1
1425965_at	-1.15957	0.00713675	Ubc	ubiquitin C
1422732_at	1.15952	0.0171628	Poldip2	polymerase (DNA-directed), delta interacting protein 2
1452942_at	-1.15948	0.026005	Tmem65	transmembrane protein 65
1451541_at	1.15909	0.0122638	Bcs1l	BCS1-like (yeast)
1439257_x_at	1.15863	0.0113442	Rpn1	ribophorin I
1428859_at	1.15783	0.0360041	Paox	polyamine oxidase (exo-N4-amino)
1423689_a_at	1.15748	0.00321704	Gpsm1	G-protein signalling modulator 1 (AGS3-like, C. elegans)
1427079_at	-1.15745	0.0056995	Mapre3	microtubule-associated protein, RP/EB family, member 3
1435923_at	1.15703	0.0111137	Ado	2-aminoethanethiol (cysteamine) dioxygenase
1421870_at	1.15689	0.0295342	Trim44	tripartite motif-containing 44
1433902_at	1.15651	0.00281177	Kbtbd8	kelch repeat and BTB (POZ) domain containing 8
1455889_at	1.15517	0.0477387	Far2	fatty acyl CoA reductase 2
1417856_at	-1.15415	0.021794	Relb	avian reticuloendotheliosis viral (v-rel) oncogene related B
1450397_at	1.15342	0.0138779	Mtap1b	microtubule-associated protein 1B
1455413_at	1.15331	0.0082348	Zfp11	zinc finger protein 11
1447683_x_at	1.15301	0.0342172	Mettl1	methyltransferase like 1
1452434_s_at	1.15299	0.0129469	Dgcr6	DiGeorge syndrome critical region gene 6
1428471_at	-1.15294	0.0132016	Sorbs1	sorbin and SH3 domain containing 1
1428416_at	1.15274	0.0315806	Fam164a	family with sequence similarity 164, member A
1435389_at	1.15264	0.0399881	Reps2	RALBP1 associated Eps domain containing protein 2
1458058_at	-1.15231	0.00903749	7030407E18Rik	RIKEN cDNA 7030407E18 gene
1448584_at	1.15204	0.0380435	Rsrc1	arginine/serine-rich coiled-coil 1
1438404_at	1.15175	0.0222715	Rnf144a	ring finger protein 144A
1426735_at	1.1512	0.0188794	Iars2	isoleucine-tRNA synthetase 2, mitochondrial
1416727_a_at	-1.151	0.0135585	Cyb5	cytochrome b-5
1439131_at	1.15085	0.0130579	Txlng	taxilin gamma
1428797_at	1.15026	0.0279838	Setd6	SET domain containing 6
1442168_at	-1.14987	0.0109746	A230071A22Rik	RIKEN cDNA A230071A22 gene
1436960_at	1.14809	0.00459629	Brd3	bromodomain containing 3
1425680_a_at	-1.14795	0.00261197	Btrc	beta-transducin repeat containing protein
1424333_at	1.14639	0.00576281	Rg9mtd1	RNA (guanine-9-) methyltransferase domain containing 1
1417538_at	1.14611	0.0130763	Slc35a1	solute carrier family 35 (CMP-sialic acid transporter), member 1
1430971_a_at	1.14568	0.00844825	Aqr	aquarius
1417058_a_at	1.14499	0.0456519	Krtcap2	keratinocyte associated protein 2
1440022_at	-1.14495	0.00417393	Poldip3	polymerase (DNA-directed), delta interacting protein 3
1426624_a_at	-1.14452	0.00438486	Ypel3	yippee-like 3 (Drosophila)
1428953_at	-1.14421	0.0100172	Otud7b	OTU domain containing 7B
1419737_a_at	1.14242	0.0106073	Ldha	lactate dehydrogenase A
1449092_at	-1.14188	0.0323535	Ppm1d	protein phosphatase 1D magnesium-dependent, delta isoform
1435787_at	-1.14184	0.0082348	Ppm1l	protein phosphatase 1 (formerly 2C)-like
1434791_at	1.14107	0.00676069	Atp6v0a2	ATPase, H+ transporting, lysosomal V0 subunit A2
1417077_at	1.14107	0.00978113	Bcap29	B cell receptor associated protein 29
1430301_at	1.14106	0.00496505	Stxbp5	syntaxin binding protein 5 (tomosyn)
1429395_at	1.14032	0.00217873	Gstcd	glutathione S-transferase, C-terminal domain containing
1434309_at	-1.14019	0.00337788	Fntb	farnesyltransferase, CAAX box, beta
1437391_x_at	1.14017	0.00488608	Mrpl44	mitochondrial ribosomal protein L44
1430058_at	-1.13993	0.027685	Slbp	stem-loop binding protein
1456857_at	1.13899	0.0140375	1500011B03Rik	RIKEN cDNA 1500011B03 gene
1415741_at	1.13844	0.0183968	Tmem165	transmembrane protein 165
1438480_a_at	1.13799	0.0164529	Thyn1	thymocyte nuclear protein 1
1422471_at	1.13798	0.00639198	Pex13	peroxisomal biogenesis factor 13
1435743_at	1.13748	0.0168457	Klhl23	kelch-like 23 (Drosophila)
1436352_at	1.13652	0.00609583	Cep78	centrosomal protein 78
1423534_at	1.13634	0.0214767	Pdcd2	programmed cell death 2
1424981_at	1.13591	0.0155535	Nln	neurolysin (metallopeptidase M3 family)
1437209_at	-1.13525	0.0133766	Cep76	centrosomal protein 76
1430244_at	-1.13516	0.00888799	4921509J17Rik	RIKEN cDNA 4921509J17 gene
1438890_at	-1.13464	0.00288993	Kdm2a	lysine (K)-specific demethylase 2A
1416943_at	1.13441	0.00732838	Ube2e1	ubiquitin-conjugating enzyme E2E 1, UBC4/5 homolog (yeast)
1448901_at	1.13384	0.04624	Cpxm1	carboxypeptidase X 1 (M14 family)
1439034_at	1.13348	0.00372794	Spn	sialophorin
1423187_at	-1.13287	0.0131967	Gabarapl2	gamma-aminobutyric acid (GABA) A receptor-associated protein-like 2
1451398_at	1.13281	0.00685512	Cbr4	carbonyl reductase 4
1457569_at	-1.13269	0.0168944	D8Ertd51e	DNA segment, Chr 8, ERATO Doi 51, expressed
1450784_at	1.13238	0.0290393	Reck	reversion-inducing-cysteine-rich protein with kazal motifs
1453552_at	1.1323	0.0123951	2310014F07Rik	RIKEN cDNA 2310014F07 gene
1431803_at	-1.13129	0.0221748	Cyp2d13	cytochrome P450, family 2, subfamily d, polypeptide 13
1438429_at	1.13127	0.0168944	2610319H10Rik	RIKEN cDNA 2610319H10 gene
1426436_at	1.13095	0.034896	Tmem159	transmembrane protein 159
1443905_at	-1.13015	0.0136901	Hpvc-ps	human papillomavirus 18 E5 central sequence motif, pseudogene
1429526_at	-1.12996	0.00822407	Brd8	bromodomain containing 8
1427509_at	1.12956	0.0277498	Baiap3	BAI1-associated protein 3
1417226_at	-1.12947	0.0449793	Fbxw4	F-box and WD-40 domain protein 4
1440633_at	-1.12916	0.0282462	Neil3	nei like 3 (E. coli)
1428910_at	-1.12915	0.0104109	2310022B05Rik	RIKEN cDNA 2310022B05 gene
1425844_a_at	-1.12751	0.00665048	Rngtt	RNA guanylyltransferase and 5'-phosphatase
1443909_at	-1.12745	0.00847763	Cstf3	cleavage stimulation factor, 3' pre-RNA, subunit 3
1451230_a_at	1.12743	0.0290519	Wbp5	WW domain binding protein 5
1424440_at	1.12722	0.0134429	Mrps6	mitochondrial ribosomal protein S6
1454873_at	1.12722	0.00585552	Zfp775	zinc finger protein 775
1432029_a_at	-1.12656	0.00547197	Smap1	stromal membrane-associated protein 1
1422631_at	1.12643	0.0262848	Ahr	aryl-hydrocarbon receptor
1435292_at	1.12613	0.0443933	Tbc1d4	TBC1 domain family, member 4
1424262_at	-1.12594	0.0132016	Aif1l	allograft inflammatory factor 1-like
1437290_at	1.12525	0.034895	Impad1	inositol monophosphatase domain containing 1
1429392_at	-1.12518	0.0295595	Dcaf12	DDB1 and CUL4 associated factor 12
1453662_at	-1.12424	0.0357133	B230205o20rik	uncharacterized LOC77413
1436891_at	-1.12398	0.0424665	Usp15	ubiquitin specific peptidase 15
1443387_at	-1.12384	0.00581723	BB045044	expressed sequence BB045044
1420138_at	1.12378	0.00284687	Slc19a1	solute carrier family 19 (folate transporter), member 1
1458305_at	-1.12315	0.022101	Tmtc3	transmembrane and tetratricopeptide repeat containing 3
1450423_s_at	1.12299	0.0343881	Rpf2	ribosome production factor 2 homolog (S. cerevisiae)
1427294_a_at	1.12283	0.0167735	Slc38a10	solute carrier family 38, member 10
1449886_a_at	1.12265	0.0296031	Timm9	translocase of inner mitochondrial membrane 9 homolog (yeast)
1440850_at	-1.12236	0.0283001	Rlim	ring finger protein, LIM domain interacting
1427982_s_at	-1.12215	0.00419608	Syne2	synaptic nuclear envelope 2
1422316_at	1.12198	0.0211558	Gp1ba	glycoprotein 1b, alpha polypeptide
1451278_a_at	1.12081	0.0273469	Mettl11a	methyltransferase like 11A
1441114_at	-1.11955	0.0298264	9330156P08Rik	RIKEN cDNA 9330156P08 gene
1460401_at	1.11949	0.00994962	Edem3	ER degradation enhancer, mannosidase alpha-like 3
1443516_at	-1.11941	0.00763896	Atxn2	ataxin 2
1436942_at	1.11882	0.00836303	A930035D04Rik	RIKEN cDNA A930035D04 gene
1423356_at	-1.11874	0.0074973	Snap29	synaptosomal-associated protein 29
1426988_at	1.1186	0.00595715	Klhdc5	kelch domain containing 5
1434422_at	1.11842	0.013137	1700066M21Rik	RIKEN cDNA 1700066M21 gene
1419413_at	1.11842	0.0181407	Ccl17	chemokine (C-C motif) ligand 17
1460024_at	-1.11798	0.00316428	Tnrc6b	trinucleotide repeat containing 6b
1450087_a_at	1.11798	0.0264248	Nolc1	nucleolar and coiled-body phosphoprotein 1
1427447_a_at	-1.11715	0.00430399	Triobp	TRIO and F-actin binding protein
1422959_s_at	-1.11703	0.0310166	Rnf114	ring finger protein 114
1425134_a_at	1.11701	0.0160023	Pigx	phosphatidylinositol glycan anchor biosynthesis, class X
1425814_a_at	1.11666	0.016243	Calcrl	calcitonin receptor-like
1423358_at	1.11665	0.0237728	Ece2	endothelin converting enzyme 2
1431068_at	-1.1164	0.00396536	Rmnd5a	required for meiotic nuclear division 5 homolog A (S. cerevisiae)
1419829_a_at	1.11605	0.0109141	Gab2	growth factor receptor bound protein 2-associated protein 2
1441707_at	-1.11566	0.00521521	Psma3	proteasome (prosome, macropain) subunit, alpha type 3
1438010_at	1.11406	0.00640427	Tmem201	transmembrane protein 201
1421469_a_at	1.11367	0.0163803	Stat5a	signal transducer and activator of transcription 5A
1417008_at	-1.11366	0.0131974	Crat	carnitine acetyltransferase
1436915_x_at	-1.11361	0.0269566	Laptm4b	lysosomal-associated protein transmembrane 4B
1416205_at	1.11332	0.0241068	Glb1	galactosidase, beta 1
1448191_at	-1.11291	0.0140946	Plk1	polo-like kinase 1 (Drosophila)
1433931_at	-1.11217	0.0134504	C030046I01Rik	RIKEN cDNA C030046I01 gene
1435641_at	1.11187	0.0136074	Mgat4a	mannoside acetylglucosaminyltransferase 4, isoenzyme A
1445934_at	-1.11139	0.0159696	Arih2	ariadne homolog 2 (Drosophila)
1436085_at	1.11107	0.0167545	Zbtb34	zinc finger and BTB domain containing 34
1426534_a_at	-1.11096	0.00699487	Arfgap3	ADP-ribosylation factor GTPase activating protein 3
1443768_at	-1.10951	0.00790286	Rhoa	ras homolog gene family, member A
1454837_at	1.10935	0.0161213	Cln6	ceroid-lipofuscinosis, neuronal 6
1428125_at	1.10909	0.00278456	Atxn7l3b	ataxin 7-like 3B
1426358_at	-1.10856	0.0244247	Taok1	TAO kinase 1
1430633_s_at	-1.10813	0.0132144	C430045I18Rik	RIKEN cDNA C430045I18 gene
1458972_at	-1.1075	0.0106274	9330112F22Rik	RIKEN cDNA 9330112F22 gene
1417245_at	1.10731	0.0100471	Gpr180	G protein-coupled receptor 180
1436507_at	-1.10703	0.00772249	Irak2	interleukin-1 receptor-associated kinase 2
1454630_at	-1.10659	0.0237505	Samd14	sterile alpha motif domain containing 14
1429057_at	-1.10618	0.0040197	Naa16	N(alpha)-acetyltransferase 16, NatA auxiliary subunit
1453045_at	1.10599	0.0110285	Ccdc41	coiled-coil domain containing 41
1434148_at	1.1059	0.0400049	Tcf4	transcription factor 4
1434890_at	1.10585	0.0034878	Opa1	optic atrophy 1 homolog (human)
1449916_at	1.1058	0.00377953	Pbx4	pre B cell leukemia homeobox 4
1448175_at	-1.10445	0.0116366	Ehd1	EH-domain containing 1
1418925_at	1.1041	0.00868187	Celsr1	cadherin, EGF LAG seven-pass G-type receptor 1 (flamingo homolog, Drosophila)
1455242_at	1.10368	0.0298264	Foxp1	forkhead box P1
1415727_at	1.10339	0.0134416	Apoa1bp	apolipoprotein A-I binding protein
1450777_at	1.10292	0.042151	Xrn2	5'-3' exoribonuclease 2
1434390_at	1.10217	0.00574631	AI503316	expressed sequence AI503316
1419725_at	1.1018	0.00576281	Slc26a4	solute carrier family 26, member 4
1456038_at	1.10165	0.0116366	Fbxl4	F-box and leucine-rich repeat protein 4
1418180_at	-1.10138	0.00898442	Sp1	trans-acting transcription factor 1
1429735_at	-1.10071	0.0167735	Qk	quaking
1428645_at	1.1005	0.0190825	Gnai3	guanine nucleotide binding protein (G protein), alpha inhibiting 3
1433159_at	-1.10027	0.00713675	Kif13b	kinesin family member 13B
1452063_at	1.09978	0.00430112	Zbtb8a	zinc finger and BTB domain containing 8a
1426709_a_at	-1.09923	0.0378712	Usp33	ubiquitin specific peptidase 33
1453266_at	-1.09847	0.0477526	Zbtb4	zinc finger and BTB domain containing 4
1425940_a_at	-1.09778	0.00446867	Ssbp3	single-stranded DNA binding protein 3
1422573_at	-1.09726	0.00638973	Ampd3	adenosine monophosphate deaminase 3
1422512_a_at	-1.09679	0.0192675	Ogfr	opioid growth factor receptor
1425396_a_at	-1.09671	0.0252882	Lck	lymphocyte protein tyrosine kinase
1428095_a_at	-1.09657	0.0157342	C2cd2l	C2 calcium-dependent domain containing 2-like
1457359_at	1.09654	0.0280578	Inpp4b	inositol polyphosphate-4-phosphatase, type II
1441112_at	-1.09646	0.0102594	Zbed6	zinc finger, BED domain containing 6
1455324_at	-1.09629	0.0155702	Plcxd2	phosphatidylinositol-specific phospholipase C, X domain containing 2
1439548_at	1.09597	0.0074973	Rap2b	RAP2B, member of RAS oncogene family
1430781_at	1.09575	0.0210327	Ak7	adenylate kinase 7
1450376_at	-1.09529	0.0026426	Mxi1	Max interacting protein 1
1454987_a_at	1.09526	0.0115856	H2-Ke6	H2-K region expressed gene 6
1449541_x_at	1.09479	0.00990119	1700010I14Rik	RIKEN cDNA 1700010I14 gene
1429063_s_at	1.09458	0.017993	Kif16b	kinesin family member 16B
1449933_a_at	1.09436	0.0370065	Tsen15	tRNA splicing endonuclease 15 homolog (S. cerevisiae)
1424966_at	1.09428	0.0101658	Tmem40	transmembrane protein 40
1439027_at	1.09413	0.0120587	Naa25	N(alpha)-acetyltransferase 25, NatB auxiliary subunit
1440553_at	1.0941	0.0147565	Mecr	mitochondrial trans-2-enoyl-CoA reductase
1449077_at	-1.09297	0.0469923	Ahsp	alpha hemoglobin stabilizing protein
1452828_at	1.09285	0.0126832	Fbxo21	F-box protein 21
1455750_at	-1.09248	0.0125243	Ralgapa2	Ral GTPase activating protein, alpha subunit 2 (catalytic)
1448480_at	1.09239	0.0109141	Nip7	nuclear import 7 homolog (S. cerevisiae)
1418124_at	1.09178	0.025643	Tmem85	transmembrane protein 85
1449005_at	1.09076	0.0387448	Slc16a3	solute carrier family 16 (monocarboxylic acid transporters), member 3
1452796_at	1.09058	0.0100121	Def6	differentially expressed in FDCP 6
1428838_a_at	-1.09045	0.0119132	Dck	deoxycytidine kinase
1426752_at	1.09026	0.0075938	Phf17	PHD finger protein 17
1428510_at	1.08963	0.0266141	Lphn1	latrophilin 1
1449558_at	-1.08827	0.0166215	F8	coagulation factor VIII
1432995_at	-1.08795	0.0298264	2900057E15Rik	RIKEN cDNA 2900057E15 gene
1415733_a_at	1.08791	0.0187274	Tomm5	translocase of outer mitochondrial membrane 5 homolog (yeast)
1426628_at	1.08756	0.00896936	Tmem184c	transmembrane protein 184C
1417332_at	-1.08729	0.0089285	Rfx2	regulatory factor X, 2 (influences HLA class II expression)
1448916_at	-1.08685	0.00603299	Mafg	v-maf musculoaponeurotic fibrosarcoma oncogene family, protein G (avian)
1428670_at	-1.08678	0.0204235	2610305J24Rik	RIKEN cDNA 2610305J24 gene
1418551_at	1.0864	0.01341	Mybpc3	myosin binding protein C, cardiac
1417329_at	1.08598	0.0257327	Slc23a2	solute carrier family 23 (nucleobase transporters), member 2
1432509_at	-1.0857	0.0305159	5033430I15Rik	RIKEN cDNA 5033430I15 gene
1460436_at	1.08556	0.00933126	Ndst1	N-deacetylase/N-sulfotransferase (heparan glucosaminyl) 1
1452400_a_at	1.08554	0.0273738	Hoxa11as	HOXA11 antisense RNA (non-protein coding)
1455007_s_at	1.08525	0.0226606	Gpt2	glutamic pyruvate transaminase (alanine aminotransferase) 2
1435705_at	1.08485	0.0191988	Zscan18	zinc finger and SCAN domain containing 18
1437626_at	1.08436	0.0298561	Zfp36l2	zinc finger protein 36, C3H type-like 2
1443750_s_at	1.08402	0.0140715	Rpp40	ribonuclease P 40 subunit (human)
1445861_at	-1.0837	0.0133643	Usp25	ubiquitin specific peptidase 25
1459815_at	-1.08368	0.00845762	Zmynd12	zinc finger, MYND domain containing 12
1444456_at	-1.08356	0.0356719	9030425P06Rik	RIKEN cDNA 9030425P06 gene
1426625_at	1.08355	0.0310193	Zfp623	zinc finger protein 623
1450630_at	1.08316	0.0205411	Qtrt1	queuine tRNA-ribosyltransferase 1
1430152_at	-1.08309	0.00702361	Eps15	epidermal growth factor receptor pathway substrate 15
1456716_s_at	-1.08304	0.0131043	3110002H16Rik	RIKEN cDNA 3110002H16 gene
1417710_at	1.08221	0.0147472	Mettl9	methyltransferase like 9
1415720_s_at	-1.08197	0.0370389	Mad2l1bp	MAD2L1 binding protein
1460619_at	1.08165	0.00683843	Mfsd9	major facilitator superfamily domain containing 9
1455038_at	1.0816	0.00337222	5730471H19Rik	RIKEN cDNA 5730471H19 gene
1448121_at	-1.08116	0.00613796	Wbp2	WW domain binding protein 2
1457415_a_at	1.0811	0.00443471	4930513N10Rik	RIKEN cDNA 4930513N10 gene
1435133_at	1.08093	0.00659705	Ugcg	UDP-glucose ceramide glucosyltransferase
1417961_a_at	-1.08027	0.0215652	Trim30a	tripartite motif-containing 30A
1460066_at	-1.07976	0.0392747	C80889	expressed sequence C80889
1417104_at	1.07969	0.0247795	Emp3	epithelial membrane protein 3
1424872_at	1.07876	0.0243456	Zfp932	zinc finger protein 932
1460211_a_at	1.07851	0.00872523	Kdelr1	KDEL (Lys-Asp-Glu-Leu) endoplasmic reticulum protein retention receptor 1
1457059_at	1.0784	0.034361	Zfp438	zinc finger protein 438
1437023_at	1.07797	0.0366651	Zfp12	zinc finger protein 12
1460130_at	1.07793	0.00749819	Gm5544	predicted gene 5544
1434311_at	1.07774	0.00376305	Cnot6l	CCR4-NOT transcription complex, subunit 6-like
1455943_at	1.0767	0.00476466	Zfp451	zinc finger protein 451
1451229_at	-1.07649	0.0333703	Hdac11	histone deacetylase 11
1418671_at	-1.07628	0.00625134	Capn5	calpain 5
1428344_at	1.07602	0.00580883	Ppapdc2	phosphatidic acid phosphatase type 2 domain containing 2
1435769_at	1.07593	0.00750382	Akap9	A kinase (PRKA) anchor protein (yotiao) 9
1438495_at	-1.07586	0.0108306	Top1	topoisomerase (DNA) I
1423375_at	-1.07585	0.0131974	Cir1	corepressor interacting with RBPJ, 1
1429795_at	-1.0755	0.0154855	1700001L05Rik	RIKEN cDNA 1700001L05 gene
1427912_at	1.07526	0.0310023	Cbr3	carbonyl reductase 3
1436729_at	1.07503	0.0426258	Afap1	actin filament associated protein 1
1446861_at	-1.07484	0.0037141	Gns	glucosamine (N-acetyl)-6-sulfatase
1434665_at	1.07452	0.0093615	Aga	aspartylglucosaminidase
1444041_at	-1.07414	0.0169388	AU041133	expressed sequence AU041133
1443399_at	-1.07405	0.00898442	AU021001	expressed sequence AU021001
1441842_s_at	1.07368	0.016196	Zfp707	zinc finger protein 707
1426147_s_at	-1.07367	0.0494529	Cldn10	claudin 10
1433705_at	1.07351	0.0264104	Zfp213	zinc finger protein 213
1456324_at	1.0733	0.00464638	Zfp748	zinc finger protein 748
1435386_at	1.07317	0.0448286	Vwf	Von Willebrand factor homolog
1452678_a_at	1.07271	0.00423142	Ccbl1	cysteine conjugate-beta lyase 1
1456756_at	1.07212	0.0319871	Zc3hav1l	zinc finger CCCH-type, antiviral 1-like
1435220_s_at	1.07195	0.00521521	Cdc42se2	CDC42 small effector 2
1437419_at	-1.07163	0.0167788	Bmp2k	BMP2 inducible kinase
1425734_a_at	-1.07113	0.0101119	Ccdc77	coiled-coil domain containing 77
1426857_a_at	-1.07074	0.00626656	Hsdl2	hydroxysteroid dehydrogenase like 2
1439950_at	-1.07066	0.0360625	Dync1h1	dynein cytoplasmic 1 heavy chain 1
1418305_s_at	1.07034	0.0206685	Gar1	GAR1 ribonucleoprotein homolog (yeast)
1451971_at	-1.07024	0.00972465	Cul4a	cullin 4A
1434956_at	1.06968	0.00625562	Rnf170	ring finger protein 170
1454404_at	1.0687	0.00313501	2610011E03Rik	RIKEN cDNA 2610011E03 gene
1449868_at	-1.06807	0.0138706	Tbx6	T-box 6
1448445_at	1.06784	0.0161181	Acp6	acid phosphatase 6, lysophosphatidic
1460373_a_at	1.06773	0.00476466	Setd4	SET domain containing 4
1422120_at	-1.0676	0.0184021	Eaf2	ELL associated factor 2
1440890_a_at	1.06756	0.0175382	Zfp809	zinc finger protein 809
1423878_at	-1.06745	0.0420596	Gypc	glycophorin C
1441590_at	1.06701	0.0159696	Kcnj5	potassium inwardly-rectifying channel, subfamily J, member 5
1428784_at	1.06685	0.0384856	Gmip	Gem-interacting protein
1432032_a_at	-1.06651	0.00315556	Artn	artemin
1438238_at	1.06563	0.00576281	2010315B03Rik	RIKEN cDNA 2010315B03 gene
1428921_at	1.06538	0.00550354	2810021B07Rik	RIKEN cDNA 2810021B07 gene
1439101_at	-1.06519	0.0210268	Mylk3	myosin light chain kinase 3
1421411_at	-1.06514	0.0116918	Pstpip2	proline-serine-threonine phosphatase-interacting protein 2
1455026_at	-1.06466	0.0388539	Sbno1	sno, strawberry notch homolog 1 (Drosophila)
1428911_at	1.06461	0.0155007	Ttll4	tubulin tyrosine ligase-like family, member 4
1442901_at	-1.06438	0.0195894	Tax1bp1	Tax1 (human T cell leukemia virus type I) binding protein 1
1455395_at	1.06332	0.0186054	Oxsm	3-oxoacyl-ACP synthase, mitochondrial
1417511_at	1.06314	0.0236653	Lyar	Ly1 antibody reactive clone
1431175_at	1.06312	0.01722	1810019D21Rik	RIKEN cDNA 1810019D21 gene
1431256_at	1.06246	0.0143406	5033423O07Rik	RIKEN cDNA 5033423O07 gene
1442414_at	-1.06224	0.00725619	Rnf103	ring finger protein 103
1438420_at	-1.06182	0.00929284	Rbm39	RNA binding motif protein 39
1451212_at	-1.06148	0.00307893	Ccdc21	coiled-coil domain containing 21
1447521_x_at	-1.06097	0.0263352	Arhgap39	Rho GTPase activating protein 39
1416046_a_at	-1.06088	0.0171628	Fuca2	fucosidase, alpha-L- 2, plasma
1436489_x_at	1.06047	0.00603299	C85492	expressed sequence C85492
1428873_a_at	-1.06031	0.00283137	Msl1	male-specific lethal 1 homolog (Drosophila)
1417158_at	1.0603	0.00343631	Zxdc	ZXD family zinc finger C
1439938_at	1.06006	0.0292466	Stk38	serine/threonine kinase 38
1455635_at	1.05994	0.00401542	4732460I02Rik	RIKEN cDNA 4732460I02 gene
1428712_at	1.05977	0.0150387	Mon1b	MON1 homolog b (yeast)
1460194_at	1.05928	0.00904943	Phyh	phytanoyl-CoA hydroxylase
1434964_at	1.05846	0.00555754	Amz2	archaelysin family metallopeptidase 2
1435118_at	1.05751	0.0169388	Tsen2	tRNA splicing endonuclease 2 homolog (S. cerevisiae)
1417267_s_at	1.05735	0.0326614	Fkbp11	FK506 binding protein 11
1439894_at	1.05724	0.0068983	A730056I06Rik	RIKEN cDNA A730056I06 gene
1437124_at	1.05677	0.0477526	A630052C17Rik	RIKEN cDNA A630052C17 gene
1447854_s_at	-1.05547	0.00965074	Hist2h2be	histone cluster 2, H2be
1428369_s_at	1.05504	0.0131113	Arhgap21	Rho GTPase activating protein 21
1417406_at	-1.05414	0.0355652	Sertad1	SERTA domain containing 1
1428519_at	1.05361	0.041813	2610528E23Rik	RIKEN cDNA 2610528E23 gene
1435703_at	1.05352	0.0424721	Ubash3b	ubiquitin associated and SH3 domain containing, B
1435302_at	1.05272	0.00965599	Taf4b	TAF4B RNA polymerase II, TATA box binding protein (TBP)-associated factor
1450660_at	1.05196	0.0157576	Pts	6-pyruvoyl-tetrahydropterin synthase
1453682_at	1.0517	0.0126968	Gm16740	predicted gene, 16740
1437291_at	1.05151	0.0200059	2700081O15Rik	RIKEN cDNA 2700081O15 gene
1460014_at	1.05137	0.0450483	Treml4	triggering receptor expressed on myeloid cells-like 4
1437886_at	1.05103	0.0142877	Klhl6	kelch-like 6 (Drosophila)
1448093_s_at	-1.05086	0.0136593	C77405	expressed sequence C77405
1434658_at	-1.05066	0.00423142	3110056O03Rik	RIKEN cDNA 3110056O03 gene
1455589_at	1.04995	0.0253875	1700100M05Rik	RIKEN cDNA 1700100M05 gene
1437705_at	1.04991	0.0188794	Zfp551	zinc fingr protein 551
1424672_at	-1.04977	0.00881489	Dmxl1	Dmx-like 1
1452261_at	1.04973	0.00638396	Shprh	SNF2 histone linker PHD RING helicase
1420381_a_at	1.04942	0.0164529	Rpl31	ribosomal protein L31
1451912_a_at	-1.04925	0.0147398	Fgfrl1	fibroblast growth factor receptor-like 1
1439656_at	-1.04894	0.00971548	Pafah1b1	platelet-activating factor acetylhydrolase, isoform 1b, subunit 1
1420752_at	1.0481	0.016196	Dtx3	deltex 3 homolog (Drosophila)
1417890_at	1.04764	0.00887881	Pdxp	pyridoxal (pyridoxine, vitamin B6) phosphatase
1440508_at	1.04716	0.0125221	Gm14022	predicted gene 14022
1419308_at	1.04715	0.0127029	Invs	inversin
1454700_at	1.04707	0.0135585	Lrfn4	leucine rich repeat and fibronectin type III domain containing 4
1435213_at	1.04701	0.0144226	Nhlrc1	NHL repeat containing 1
1439234_a_at	1.04695	0.0327895	Tm2d2	TM2 domain containing 2
1430556_at	-1.04657	0.0470102	Spag9	sperm associated antigen 9
1442347_at	1.04602	0.00411367	Lrp8	low density lipoprotein receptor-related protein 8, apolipoprotein e receptor
1417891_at	-1.04576	0.0440208	Spsb3	splA/ryanodine receptor domain and SOCS box containing 3
1425513_at	1.04553	0.0123753	Map2k7	mitogen-activated protein kinase kinase 7
1426939_at	1.04474	0.0206854	Tsr2	TSR2, 20S rRNA accumulation, homolog (S. cerevisiae)
1423501_at	1.0447	0.0445812	Max	Max protein
1424105_a_at	-1.04465	0.0393578	Pttg1	pituitary tumor-transforming gene 1
1418401_a_at	-1.0443	0.0262027	Dusp16	dual specificity phosphatase 16
1417790_at	-1.0439	0.0100151	Dok1	docking protein 1
1424418_at	-1.04378	0.0208201	Slc25a38	solute carrier family 25, member 38
1420930_s_at	1.04373	0.00938205	Ctnnal1	catenin (cadherin associated protein), alpha-like 1
1418860_a_at	1.04353	0.0205741	Letmd1	LETM1 domain containing 1
1435750_at	-1.04343	0.0036756	Gchfr	GTP cyclohydrolase I feedback regulator
1456261_at	1.04322	0.00340322	Sh3kbp1	SH3-domain kinase binding protein 1
1449019_at	1.04321	0.0409183	Akap1	A kinase (PRKA) anchor protein 1
1456089_at	-1.04303	0.0105639	Trim23	tripartite motif-containing 23
1432448_at	-1.04227	0.00358215	2600006K01Rik	RIKEN cDNA 2600006K01 gene
1425080_at	1.04213	0.00748863	Zfp286	zinc finger protein 286
1452953_at	1.04212	0.00581452	Fam18b	family with sequence similarity 18, member B
1429394_at	1.04202	0.00395986	A130010J15Rik	RIKEN cDNA A130010J15 gene
1416501_at	-1.04187	0.00517972	Pdpk1	3-phosphoinositide dependent protein kinase 1
1442862_at	-1.0415	0.0112148	Ccdc88c	coiled-coil domain containing 88C
1452797_at	1.04113	0.0251834	Fastkd3	FAST kinase domains 3
1431297_a_at	1.0401	0.0236423	4933436C20Rik	RIKEN cDNA 4933436C20 gene
1426188_s_at	1.0394	0.0307577	BC005685	cDNA sequence BC005685
1421949_a_at	-1.03912	0.0162628	Ccdc123	coiled-coil domain containing 123
1421309_at	1.0391	0.00718375	Mgmt	O-6-methylguanine-DNA methyltransferase
1441025_at	-1.03882	0.0155702	3110047P20Rik	RIKEN cDNA 3110047P20 gene
1416194_at	-1.03878	0.00752802	Cyp4b1	cytochrome P450, family 4, subfamily b, polypeptide 1
1456728_x_at	-1.03854	0.0235763	Aco1	aconitase 1
1448804_at	1.03848	0.0189681	Cyp11a1	cytochrome P450, family 11, subfamily a, polypeptide 1
1418495_at	1.03787	0.0188794	Zc3h8	zinc finger CCCH type containing 8
1422972_s_at	1.03786	0.034111	Kat2a	K(lysine) acetyltransferase 2A
1420843_at	1.03756	0.00470677	Ptprf	protein tyrosine phosphatase, receptor type, F
1427997_at	1.03711	0.0161121	Ndufaf4	NADH dehydrogenase (ubiquinone) 1 alpha subcomplex, assembly factor 4
1423969_at	1.03701	0.0453129	Nup37	nucleoporin 37
1425189_a_at	1.03543	0.0210565	Mrpl15	mitochondrial ribosomal protein L15
1416756_at	-1.03523	0.0258371	Dnajb1	DnaJ (Hsp40) homolog, subfamily B, member 1
1434044_at	1.03488	0.0143029	Repin1	replication initiator 1
1430138_at	1.03455	0.00768634	Cd3eap	CD3E antigen, epsilon polypeptide associated protein
1428293_at	1.03416	0.0295595	Bod1	biorientation of chromosomes in cell division 1
1429431_at	-1.03396	0.0132016	Ikzf5	IKAROS family zinc finger 5
1452078_a_at	-1.0333	0.0156301	Slc11a2	solute carrier family 11 (proton-coupled divalent metal ion transporters), member 2
1436000_a_at	1.03302	0.0178051	Skp2	S-phase kinase-associated protein 2 (p45)
1443559_at	-1.03278	0.0102796	Rsrc2	arginine/serine-rich coiled-coil 2
1455916_at	1.03272	0.00965643	Prmt10	protein arginine methyltransferase 10 (putative)
1416886_at	1.03197	0.0316332	C1d	C1D nuclear receptor co-repressor
1460369_at	1.03189	0.0164577	Zfp958	zinc finger protein 958
1424763_at	-1.03139	0.0370884	Rsph9	radial spoke head 9 homolog (Chlamydomonas)
1427969_s_at	1.03109	0.0052503	Zfp654	zinc finger protein 654
1423512_at	1.03076	0.0200664	AW209491	expressed sequence AW209491
1417753_at	-1.03024	0.0110965	Pkd2	polycystic kidney disease 2
1423574_s_at	1.03015	0.0334588	Srd5a3	steroid 5 alpha-reductase 3
1434035_at	-1.03014	0.00678241	Dnajb6	DnaJ (Hsp40) homolog, subfamily B, member 6
1417976_at	1.03001	0.0169388	Ada	adenosine deaminase
1426780_at	-1.02987	0.0191668	Atg14	VATG14 autophagy related 14 homolog (S. cerevisiae)
1417164_at	-1.02939	0.00609066	Dusp10	dual specificity phosphatase 10
1439406_x_at	-1.02871	0.00847763	Fars2	phenylalanine-tRNA synthetase 2 (mitochondrial)
1436181_at	-1.02711	0.0288016	Asap2	ArfGAP with SH3 domain, ankyrin repeat and PH domain 2
1437594_x_at	1.02704	0.0432179	Pigt	phosphatidylinositol glycan anchor biosynthesis, class T
1415936_at	1.02668	0.0453355	Bcar3	breast cancer anti-estrogen resistance 3
1449023_a_at	-1.02624	0.0031019	Ezh1	enhancer of zeste homolog 1 (Drosophila)
1418020_s_at	1.02552	0.0237327	Cpd	carboxypeptidase D
1423555_a_at	-1.02501	0.0310871	Ifi44	interferon-induced protein 44
1429173_at	-1.02489	0.0443167	Dnase1l1	deoxyribonuclease 1-like 1
1418560_at	1.02413	0.00529677	Pdha1	pyruvate dehydrogenase E1 alpha 1
1427934_at	1.023	0.00298649	Lyrm2	LYR motif containing 2
1435672_at	1.02285	0.0215652	3830612M24	uncharacterized protein 3830612M24
1424395_at	1.0226	0.0075938	Asrgl1	asparaginase like 1
1430526_a_at	1.0225	0.0158183	Smarca2	SWI/SNF related, matrix associated, actin dependent regulator of chromatin, subfamily a, member 2
1455032_at	1.02228	0.0252683	Ccnyl1	cyclin Y-like 1
1424526_a_at	1.02184	0.0136421	Tgds	TDP-glucose 4,6-dehydratase
1453166_at	1.02166	0.0239676	Ccdc109a	coiled-coil domain containing 109A
1426564_at	1.02163	0.0132846	Zfp553	zinc finger protein 553
1423694_at	1.02155	0.0114015	Kctd10	potassium channel tetramerisation domain containing 10
1443030_at	1.02133	0.0223403	L3mbtl3	l(3)mbt-like 3 (Drosophila)
1449996_a_at	1.01991	0.0193042	Tpm3	tropomyosin 3, gamma
1416864_at	1.01967	0.0178807	Surf6	surfeit gene 6
1424388_at	1.01921	0.00609066	Cluap1	clusterin associated protein 1
1450339_a_at	1.01895	0.0180991	Bcl11b	B cell leukemia/lymphoma 11B
1440187_at	1.01888	0.0109676	Taf3	TAF3 RNA polymerase II, TATA box binding protein (TBP)-associated factor
1426662_at	-1.01876	0.0209108	Cmas	cytidine monophospho-N-acetylneuraminic acid synthetase
1435921_at	1.01799	0.0174716	Atxn1l	ataxin 1-like
1447883_x_at	-1.01798	0.00625562	Map1lc3a	microtubule-associated protein 1 light chain 3 alpha
1450111_a_at	1.01797	0.0431518	Nudt8	nudix (nucleoside diphosphate linked moiety X)-type motif 8
1456912_at	-1.01792	0.0149376	Zfp691	zinc finger protein 691
1416948_at	1.01783	0.0104055	Mrpl23	mitochondrial ribosomal protein L23
1432624_at	-1.01772	0.0167766	5830487K18Rik	RIKEN cDNA 5830487K18 gene
1452504_s_at	1.01765	0.034895	Ctbs	chitobiase, di-N-acetyl-
1426435_at	1.0173	0.0310166	Tmem135	transmembrane protein 135
1438268_at	-1.01729	0.00765241	Rc3h2	ring finger and CCCH-type zinc finger domains 2
1415776_at	1.01684	0.0398169	Aldh3a2	aldehyde dehydrogenase family 3, subfamily A2
1432181_s_at	1.01667	0.00820254	Sco2	SCO cytochrome oxidase deficient homolog 2 (yeast)
1451221_at	1.01663	0.0082348	BC018507	cDNA sequence BC018507
1436034_at	1.01652	0.00555528	Cep68	centrosomal protein 68
1454723_at	1.01535	0.00321704	Fam172a	family with sequence similarity 172, member A
1425279_at	-1.01505	0.0121679	Pdik1l	PDLIM1 interacting kinase 1 like
1420978_at	-1.01484	0.0131917	Nrf1	nuclear respiratory factor 1
1434784_s_at	1.0147	0.0403833	Tmem106c	transmembrane protein 106C
1434328_at	1.01448	0.020572	Rpl15	ribosomal protein L15
1456039_at	-1.01443	0.0180991	Snx14	sorting nexin 14
1422185_a_at	-1.01392	0.0103885	Cyb5r3	cytochrome b5 reductase 3
1418257_at	1.01368	0.0219896	Slc12a7	solute carrier family 12, member 7
1450009_at	1.01358	0.0404952	Ltf	lactotransferrin
1450006_at	-1.013	0.00973787	Ncoa4	nuclear receptor coactivator 4
1434193_at	1.01259	0.00853351	Gm12942	predicted gene 12942
1452199_at	1.01256	0.00729993	Tmem209	transmembrane protein 209
1434288_at	1.01207	0.0431511	Bivm	basic, immunoglobulin-like variable motif containing
1453014_a_at	1.01181	0.0307595	Sec31a	Sec31 homolog A (S. cerevisiae)
1452785_at	1.01145	0.0180213	1700034H14Rik	RIKEN cDNA 1700034H14 gene
1433761_at	1.01133	0.010211	Pde4dip	phosphodiesterase 4D interacting protein (myomegalin)
1434518_at	1.01106	0.0469923	Phka2	phosphorylase kinase alpha 2
1448961_at	1.01106	0.0225564	Plscr2	phospholipid scramblase 2
1418405_at	1.01064	0.00907735	Hgfac	hepatocyte growth factor activator
1419273_at	1.00965	0.00933892	C80913	expressed sequence C80913
1436859_at	1.00938	0.00383518	2700007P21Rik	RIKEN cDNA 2700007P21 gene
1453745_at	1.00936	0.00962858	2700038G22Rik	RIKEN cDNA 2700038G22 gene
1433527_at	1.00934	0.00464212	Ireb2	iron responsive element binding protein 2
1455665_at	1.00883	0.00486557	Lonrf1	LON peptidase N-terminal domain and ring finger 1
1454841_at	1.00874	0.0453108	Urb1	URB1 ribosome biogenesis 1 homolog (S. cerevisiae)
1435379_at	1.00846	0.0040197	Urb2	URB2 ribosome biogenesis 2 homolog (S. cerevisiae)
1416988_at	1.00819	0.0474982	Msh2	mutS homolog 2 (E. coli)
1449483_at	-1.00741	0.0424508	Polk	polymerase (DNA directed), kappa
1439368_a_at	1.00715	0.0310403	Slc9a3r2	solute carrier family 9 (sodium/hydrogen exchanger), member 3 regulator 2
1416367_at	1.0071	0.0298561	1110001J03Rik	RIKEN cDNA 1110001J03 gene
1451628_a_at	-1.00641	0.0169388	Ank3	ankyrin 3, epithelial
1440808_x_at	1.00558	0.036453	Cd163l1	CD163 molecule-like 1
1448310_at	1.00519	0.0279752	Ick	intestinal cell kinase
1453497_a_at	-1.00505	0.00875101	Piga	phosphatidylinositol glycan anchor biosynthesis, class A
1441887_x_at	-1.00504	0.0149376	Gm6377	predicted gene 6377
1438800_at	1.00494	0.0214237	Nagk	N-acetylglucosamine kinase
1452291_at	-1.00435	0.015805	Arap2	ArfGAP with RhoGAP domain, ankyrin repeat and PH domain 2
1449957_at	1.00408	0.010336	Ptprv	protein tyrosine phosphatase, receptor type, V
1436020_at	1.00406	0.0168323	Zfp828	zinc finger protein 828
1449148_a_at	1.00405	0.00875821	Phtf1	putative homeodomain transcription factor 1
1442291_at	1.004	0.00943152	Lpar2	lysophosphatidic acid receptor 2
1425059_at	1.0039	0.00562524	Prmt6	protein arginine N-methyltransferase 6
1452771_s_at	1.00354	0.024282	Acsl3	acyl-CoA synthetase long-chain family member 3
1455057_at	1.00277	0.0127029	Gmps	guanine monophosphate synthetase
1416742_at	1.00265	0.0107227	Cfdp1	craniofacial development protein 1
1427070_at	-1.00211	0.024832	Snx21	sorting nexin family member 21
1460367_at	-1.00205	0.00476447	Hbp1	high mobility group box transcription factor 1
1426626_at	1.00179	0.0262027	Gtf2f2	general transcription factor IIF, polypeptide 2
1417661_at	-1.00165	0.032233	Rdm1	RAD52 motif 1
1425266_a_at	1.00149	0.0345714	Rap1gds1	RAP1, GTP-GDP dissociation stimulator 1
1437980_at	1.00055	0.0270322	9130230N09Rik	RIKEN cDNA 9130230N09 gene
1435810_at	1.00023	0.0110965	5730455O13Rik	RIKEN cDNA 5730455O13 gene
